# Supplementary material for: Spontaneous and evolutionary changes in the antibiotic resistance of Burkholderia cenocepacia observed by global gene expression analysis
Source: BMC Genomics. 2011 Jul 22;12:373. doi: 10.1186/1471-2164-12-373 (PMC3155924; doi:10.1186/1471-2164-12-373)
Supplement: Additional file 2 — Summary of significant changes in B. cenocepacia J2315 gene expression observed for all the conditions tested. An Excel spreadsheet of all genes significantly altering their expression under the conditions examined is provided. Columns are provided for the systematic gene identifier (Gene ID) and its functional annotation in the B. cenocepacia genome [6], the fold gene expression change under the conditions examined (see Figure 1), and the statistical confidence p-value associated with each gene expression change. [file 1471-2164-12-373-S2.XLS]

## Sheet: Sheet1
		J2315 + 50 mg/L AMK		J2315 + 0.05mM CPZ		J2315 + 0.05mM CPZ + 50 mg/L AMK		J2315 + 2 mg/L MER		J2315 + 10 mg/L TMP/50 mg/L SMX		J2315-A		J2315-A + 50 mg/L AMK		J2315-A + 250 mg/L AMK		J2315-M		J2315-M + 2 mg/L MER		J2315-M + 8 mg/L MER		J2315-T		J2315-T + 10 mg/L TMP/50 mg/L SMX		J2315-T + 60 mg/L TMP/300 mg/L SMX		BCC1616		BCC1617
Gene ID	Annotation	fold change	p-value	fold change	p-value	fold change	p-value	fold change	p-value	fold change	p-value	fold change	p-value	fold change	p-value	fold change	p-value	fold change	p-value	fold change	p-value	fold change	p-value	fold change	p-value	fold change	p-value	fold change	p-value	fold change	p-value	fold change	p-value
BCAL0002	carboxylate-amine ligase YbdK																											1.594	0.0196
BCAL0006	putative protein lysine methyltransferase													1.818	0.0346									1.66	0.000443	1.593	0.0153
BCAL0007	two-component regulatory system, sensor kinase protein																	-1.89753	0.00555	-1.72117	0.0124			-1.91205	0.00588	-1.84162	0.00765
BCAL0008	two-component regulatory system, response regulator protein																			-1.5949	0.00635			-1.68919	0.00363	-1.57978	0.00771					-2.10526	0.00554
BCAL0008A	conserved hypothetical protein									1.661	0.0119							1.694	0.00821					1.547	0.0169	1.603	0.0202
BCAL0009	pterin-4-alpha-carbinolamine dehydratase															-2.00401	0.000247	-2.11416	0.00616	-2.55754	0.00188	-2.6455	4.86e-05	-2.39234	0.0028	-2.35294	0.00312					-6.13497	0.0126
BCAL0010	phenylalanine-4-hydroxylase															-5.46448	0.000273	-4.06504	0.0121	-4.13223	0.0332	-6.21118	0.000427	-3.663	0.0145	-3.38983	0.0203	-2.49377	0.00145			-47.1698	1.6e-05
BCAL0011	AnsC family regulatory protein																															-1.57978	0.0101
BCAL0012	putative adenylate cyclase									1.736	0.0292																	1.765	0.00214	1.644	0.0102
BCAL0013	LysR family regulatory protein																							-1.6	0.0376
BCAL0014	putative GMC oxidoreductase											-1.56986	0.0215					-1.58479	0.0334
BCAL0015	putative branched-chain amino acid ABC transporter ATP-binding protein									1.864	0.0144
BCAL0016	putative branched-chain amino acid ABC transporter ATP-binding protein													-1.52905	0.0325			-1.53846	0.0205
BCAL0022	putative branched-chain amino acid ABC transporter ATP-binding membrane protein																	1.983	0.0221
BCAL0023	putative branched-chain amino acid ABC transporter ATP-binding protein																	1.577	0.0337
BCAL0024	tRNA uridine 5-carboxymethylaminomethyl modification enzyme GidA													1.516	0.0177
BCAL0029	putative ATP synthase protein I AtpI			1.54	0.0486	1.722	0.00135	1.615	0.00239					1.658	0.0148									1.799	0.000823	1.934	0.000733
BCAL0032	ATP synthase B chain																															-1.5949	0.005
BCAL0036	ATP synthase beta chain																													-1.54321	0.0281
BCAL0039	periplasmic cyclohexadienyl dehydratase																	1.541	0.000609
BCAL0042	bifunctional PutA protein [includes: proline dehydrogenase; delta-1-pyrroline-5-carboxylate dehydrogenase																													-2.14133	0.0245
BCAL0044	putative transposase																													3.753	0.0316	2.913	0.0325
BCAL0048A	TetR family regulatory protein													-1.55039	0.0214									-1.52905	0.0475
BCAL0049	putative aminotransferase									1.943	0.0187																	1.932	6.81e-05	-1.5674	0.0482	-3.08642	0.00949
BCAL0050	putative transposase																											1.712	0.0223			-1.6	0.0146
BCAL0051	periplasmic solute-binding protein							-1.64474	0.00231
BCAL0052	putative oxidoreductase							-1.51976	0.0088					-1.73913	0.00141
BCAL0057	putative membrane protein									1.713	0.000382																					-2.27273	0.000728
BCAL0058	putative ethanolamine permease							-1.63666	0.0122	-1.51745	0.0245	-1.50602	0.0299					-1.83486	0.0117					-1.5528	0.0378
BCAL0060	ethanolamine ammonia-lyase light chain											1.689	0.0271
BCAL0064	acetaldehyde dehydrogenase					-1.52672	0.000745											1.882	0.0206	1.955	0.00573
BCAL0065	conserved hypothetical protein			-1.5949	0.00128	-1.64474	2.63e-05
BCAL0067	conserved hypothetical protein																	-1.62602	4.34e-05					-1.64474	0.00885
BCAL0068	acetolactate synthase, large subunit									1.613	0.0218																	1.525	0.00157
BCAL0073	glycine dehydrogenase [decarboxylating]																							-1.82815	0.00111
BCAL0075	aminomethyltransferase																													-1.69492	0.0171
BCAL0078	conserved hypothetical protein																	-1.58228	0.000447					-1.63132	0.0126	-1.6129	0.0241
BCAL0081	prophage integrase											-1.56986	0.0201
BCAL0084	putative phage transcriptional activator																	-1.5015	0.00109
BCAL0101	phage baseplate assembly protein																															-2.15517	0.0277
BCAL0104	putative phage-encoded peptidoglycan binding protein											2.388	0.017					1.712	0.0223							1.568	0.0322
BCAL0107	phage tail protein																	1.557	0.00984							1.735	0.001
BCAL0110	putative aminotransferase							-1.57233	0.0154							-1.62602	0.0146					-2.34192	0.0233			-1.53374	0.0496			-4.56621	0.00378
BCAL0111	putative TPR repeat protein													-1.71821	0.00445							-2.04082	0.0211	-1.76367	0.0147	-1.7762	0.0341
BCAL0112	conserved hypothetical protein																					-1.65017	0.00378							-15.0376	0.00196	-8.77193	0.00402
BCAL0113	B-type flagellar hook-associated protein 2															-1.68919	0.0182					-1.6835	0.0364	-1.57729	0.0315					-18.797	0.00054	-11.325	0.00435
BCAL0114	flagellin (type II)											-1.51057	0.000184	-1.60772	0.000146	-2.11416	0.024					-1.89036	0.0391							-38.9105	0.00257	-24.5098	0.00116
BCAL0115	30S ribosomal protein S21							2.197	0.0033																	1.535	0.0436			-1.52672	0.0384
BCAL0119	BadF/BadG/BcrA/BcrD ATPase family protein			-1.59744	0.00873
BCAL0121	aquaporin Z													-1.61812	0.042													-2.40964	0.0134	-1.61031	0.0447	-3.58423	0.00161
BCAL0122	histone-like nucleoid-structuring (H-NS) protein			1.813	0.00832	1.573	0.00015			1.564	0.00688																	-1.89394	0.00338			-2.47525	0.0429
BCAL0123	putative glycosyltransferase																					1.531	0.0159	3.379	2.34e-05	3.637	1.6e-05	2.576	3.34e-05
BCAL0124	flagellar regulon master regulator subunit FlhD																													-2.32558	0.000647
BCAL0125	flagellar regulon master regulator subunit FlhC																													-2.93255	0.000164
BCAL0126	chemotaxis protein MotA																					-1.75131	0.000859							-3.21543	0.0009	-2.40964	0.00497
BCAL0127	chemotaxis protein MotB																					-1.52439	0.0164							-5.68182	0.0264
BCAL0128	chemotaxis two-component response regulator CheY															-1.5083	0.0252					-1.56006	0.0189							-6.75676	0.000451	-2.94985	0.000395
BCAL0129	chemotaxis two-component sensor kinase CheA																					-1.60772	0.0289							-6.80272	0.00596	-3.25733	0.0168
BCAL0130	chemotaxis protein CheW																					-1.53139	0.00944							-3.10559	0.00934	-2.8169	0.04
BCAL0131	methyl-accepting chemotaxis protein							-1.61812	0.0395																					-2.12766	0.0449
BCAL0132	chemotaxis protein methyltransferase cheR													-1.73913	0.00223	-1.62602	0.00386			-1.7331	0.00787	-1.59744	0.0101	-1.82815	0.00874	-1.56495	0.0147			-6.45161	0.000393	-3.62319	0.000655
BCAL0133	putative chemoreceptor glutamine deamidase cheD													-1.57978	0.0275	-1.79533	0.00056					-1.64474	0.00104	-1.6129	0.0305					-5.95238	0.000602	-3.03951	0.00258
BCAL0134	chemotaxis response regulator protein-glutamate methylesterase 1 cheB1															-1.82149	0.00431					-1.71233	0.00769	-1.56986	0.032					-7.24638	0.000369	-3.41297	0.00547
BCAL0135	chemotaxis protein CheY																													-4.329	0.00559	-2.5	0.00366
BCAL0136	chemotaxis protein CheZ																													-3.4965	0.016
BCAL0137	conserved hypothetical protein															-1.51286	0.000101					-1.51976	0.0468							-1.87266	0.00265
BCAL0138_J_1	Gly/Ala/Ser-rich lipoprotein (pseudogene)																													-1.69492	0.00885	-1.53139	0.00774
BCAL0140	flagellar biosynthetic protein FlhB															-1.52905	0.0083					-2.457	0.0299							-4.6729	0.00537
BCAL0142	putative flagellar biosynthesis protein							-1.67224	0.00705					-1.79533	0.000966	-1.61551	0.01					-2.73973	0.00348			-1.85185	0.0226	-1.6129	0.0361	-4.11523	0.000181	-1.82149	0.00967
BCAL0143	putative flagellar biosynthesis protein							-1.54799	0.0193					-1.8797	0.0023	-1.62075	0.0159					-2.25734	0.000318			-1.85185	0.0258	-1.60256	0.015	-4.5045	0.0231
BCAL0144	RNA polymerase sigma factor for flagellar regulon FliA							-1.62338	0.0261					-1.52905	0.0343	-1.5015	0.000536					-2.33645	0.022			-1.68067	0.0253
BCAL0145	adenosylhomocysteinase									1.773	5.85e-05							1.758	6.53e-05									2.264	0.00762
BCAL0146	putative membrane protein																											1.923	0.0296
BCAL0147	5,10-methylenetetrahydrofolate reductase									1.61	0.000103																	2.074	0.00119
BCAL0151	extracellular ligand binding protein																	1.582	0.0294
BCAL0153	putative FMN flavoprotein																	-1.54799	0.00444
BCAL0154	histone-like nucleoid-structuring (H-NS)			1.527	0.0465			1.547	0.0286															1.837	0.000105	1.872	0.00965			-1.52439	0.0335
BCAL0155	putative cation efflux protein																							1.771	0.00299	1.592	0.0491					-1.5361	0.0313
BCAL0159	putative RlpA-like lipoprotein					1.525	0.00787															-2.03666	4.14e-06
BCAL0161	conserved hypothetical protein											-2.13675	0.0331	-1.62075	0.0335									-1.90114	0.00772	-1.64745	0.0409
BCAL0168	hypothetical protein																															-2.13675	0.0127
BCAL0174	putative plasmid conjugal transfer protein																													1.675	0.0253
BCAL0179	hypothetical protein													-1.7094	0.00197	-1.63132	0.00184													-59.1716	0.013
BCAL0182	putative plasmid recombinase													1.647	0.0408									1.587	0.00997
BCAL0189	putative ABC transporter permease protein											-2.12314	0.0226					-1.55763	0.0131													-1.5361	0.0369
BCAL0190	putative ABC transporter permease protein									1.759	0.000226	-1.84502	0.03
BCAL0191	ABC transporter ATP-binding protein									1.808	0.000325	-1.65837	0.0347
BCAL0193	putative exported protein			1.605	0.00282	1.96	6.15e-05			2.514	0.000304			2.081	0.00011									2.025	0.00396	2.046	9.25e-05			2.725	0.0181
BCAL0193a	conserved hypothetical protein																	-1.61812	0.0467
BCAL0194	putative oxidoreductase																	-1.91939	0.00191
BCAL0198	putative outer membrane protein											-1.64474	0.0234					-1.53374	0.0441
BCAL0199	putative lipoprotein																													-2	0.0328	-1.72117	0.0148
BCAL0203	phosphatidylethanolamine-binding protein																							-1.64474	0.00269
BCAL0206	putative pyruvate ferredoxin/flavodoxin									1.649	0.0367
BCAL0207	4-hydroxyphenylpyruvate dioxygenase															2.123	0.000811					2.43	4.99e-05	4.925	0.00368	3.445	0.0124	2.048	3.1e-05			3.158	0.000206
BCAL0212	putative phenylacetic acid degradation NADH oxidoreductase PaaE																					3.317	0.0102							2.289	0.0358
BCAL0213	phenylacetic acid degradation protein PaaD																					6.609	0.00861							5.186	0.000393
BCAL0214	phenylacetic acid degradation protein PaaC																					3.142	0.0164
BCAL0215	phenylacetic acid degradation protein PaaB													-1.65837	0.034			8.005	0.0398	6.477	0.0479	3.806	0.0197							3.312	0.000155
BCAL0216	phenylacetic acid degradation protein PaaA																	14.83	0.0231	10.03	0.0356	6.789	0.0107							3.057	0.000492
BCAL0221	transcription antitermination protein NusG											1.544	0.000911	1.643	0.000205
BCAL0225	50S ribosomal protein L7/L12																													-2.22222	0.0009
BCAL0226	DNA-directed RNA polymerase beta chain																	1.679	0.0069
BCAL0229	30S ribosomal protein S12																															3.091	0.0132
BCAL0230	30S ribosomal protein S7																															1.844	0.000883
BCAL0231	elongation factor G																															1.677	0.00647
BCAL0233	30s ribosomal protein S10							1.606	0.00103
BCAL0236	50S ribosomal protein L23																													-1.68919	0.031
BCAL0239	50S ribosomal protein L22													1.535	0.00319
BCAL0240	30S ribosomal protein S3																													-1.52905	0.00636
BCAL0244	50S ribosomal protein L14																													-2.1322	0.00984
BCAL0245	50S ribosomal protein L24																													-1.5949	0.0174
BCAL0249	50S ribosomal protein L6																													-2.04499	0.00778	-1.96078	0.00291
BCAL0254	preprotein translocase SecY subunit																													-1.98807	0.0089	-1.9305	0.0173
BCAL0256	50S ribosomal protein L36																													-1.53846	0.0285	-1.65563	0.0128
BCAL0273	protein CyaY							1.998	1.71e-05															1.671	0.000415	1.714	0.0359
BCAL0275	conserved hypothetical protein							-1.5625	0.00158
BCAL0281	putative phosphohydrolase									1.552	0.000229
BCAL0282	putative ABC transporter extracellular solute-binding protein									1.828	0.00138																					-1.56986	0.0401
BCAL0283	putative ABC transporter permease									2.017	0.00635																	1.64	0.013			-1.60514	0.0146
BCAL0284	putative ABC transporter permease									1.578	0.00687
BCAL0286	glycerophosphoryl diester phosphodiesterase									1.609	0.0467
BCAL0287	putative outer membrane protein							1.545	0.00108
BCAL0288	conserved hypothetical protein																											1.618	0.0051
BCAL0291	sodium:amino acid symporter family protein																													-2.18818	0.00965
BCAL0292	2',5' RNA ligase family protein									-1.64474	0.037							-1.97628	0.00583									-1.7301	0.0163	-2.95858	0.00314
BCAL0295	putative dehydrogenase/reductase																	-1.63666	0.0193
BCAL0296	ABC transporter ATP-binding membrane protein																													1.721	0.000771	1.835	0.00357
BCAL0297	putative thiamine biosynthesis oxidoreductase					-1.63934	0.00222	-1.54321	0.00848									-2.29885	0.00296					-2.06612	0.0204					5.687	0.0285	2.5	0.0254
BCAL0298	thiamine biosynthesis protein ThiS																													2.345	0.0453
BCAL0299	thiazole biosynthesis protein ThiG																	-1.65563	0.0117					-1.63666	0.0398					2.315	0.0192
BCAL0300	thiamine-phosphate pyrophosphorylase																	-1.53374	0.000394											2.677	0.00543	1.679	0.0177
BCAL0335	hypothetical protein																							1.969	0.00278	1.648	0.019
BCAL0337	putative membrane protein									1.535	0.0123
BCAL0340	putative lipoprotein									1.647	0.03			1.731	0.00925
BCAL0341	conserved hypothetical protein									1.507	0.00743
BCAL0343	conserved hypothetical protein									1.65	0.00148																					-2.30415	0.00401
BCAL0344	conserved hypothetical protein																															-1.96078	0.0161
BCAL0345	conserved hypothetical protein																							-1.56495	0.00316							-1.85529	0.0144
BCAL0346	conserved hypothetical protein													-1.5625	0.00098									-1.83824	0.0291
BCAL0347	protease associated ATPase ClpB																															-1.65837	0.00597
BCAL0348	conserved hypothetical protein											-1.74216	0.0283	-1.68919	0.0139	-1.52672	0.00878							-1.51057	0.0162							-1.56006	0.0343
BCAL0350	conserved hypothetical protein																							-1.65837	0.00502							-1.63666	0.00151
BCAL0352	metallo peptidase, subfamily M15C									1.522	0.018
BCAL0356	putative quinone oxidoreductase																	-1.52439	0.0118					-1.71821	0.0175	-1.78571	0.0185
BCAL0358	metallo peptidase, family M1					1.749	0.00225					1.755	0.0306	1.95	0.00692
BCAL0359	putative lipoprotein																									-1.57233	0.0294
BCAL0361	putative methyltransferase																	-1.52207	0.0191					-1.51745	0.023
BCAL0365	Major Facilitator Superfamily protein																	-1.71233	0.019
BCAL0366	nitroreductase family protein									1.586	0.000537																			1.595	0.0044
BCAL0370	putative dioxygenase subunit																									-1.51745	0.0035
BCAL0372	putative glutaredoxin											1.524	0.0387													1.521	0.00275
BCAL0373	protein methyltransferase HemK																							-1.67224	0.0427
BCAL0376	two-component regulatory system, response regulator protein					-1.91939	0.0021									-1.84843	0.0164	-1.88679	0.0125	-2.10526	0.00841	-1.71527	0.0108					1.985	0.000167			-1.76367	0.0117
BCAL0380	ABC transporter ATP-binding subunit																	1.727	0.00226
BCAL0382	LysR family regulatory protein																									1.53	8.99e-05	1.579	0.0398
BCAL0385	putative amino acid permease							1.507	0.00746	1.974	0.0464	-1.60514	0.0157															1.502	0.00331
BCAL0391	acyl carrier protein phosphodiesterase													1.634	0.0413
BCAL0394	uracil-DNA glycosylase											-1.65017	0.0409																			1.614	0.00209
BCAL0395	putative adenylate cyclase																															1.589	0.00182
BCAL0396	indole-3-glycerol phosphate synthase																													-1.76678	0.00649	1.527	0.0207
BCAL0397	anthranilate phosphoribosyltransferase																															1.698	0.00129
BCAL0398	anthranilate synthase component II																															1.767	0.0314
BCAL0399	anthranilate synthase component I																															1.714	0.00238
BCAL0404	phenylacetate-coenzyme A ligase paaK													-1.5528	0.000454							2.575	0.0239
BCAL0405	phenylacetic acid degradation protein PaaI													-1.5949	0.00149							2.747	0.0209							2.488	0.00157
BCAL0406	probable enoyl-CoA hydratase PaaG																	6.275	0.0331			3.625	0.0162							2.536	0.000734	-1.5873	0.00543
BCAL0407	beta-ketoadipyl CoA thiolase											-1.53374	0.0213									4.477	0.016	-1.55039	0.0244					4.379	0.0382
BCAL0408	putative phenylacetic acid degradation oxidoreductase paaZ													-1.61812	0.0126			9.928	0.0325	7.931	0.0368	5.753	0.0211	-1.58228	0.0154
BCAL0409	putative phenylacetic acid degradation enoyl-CoA hydratase PaaF																	2.665	0.0192
BCAL0409a	hypothetical protein									1.534	0.0456
BCAL0412	conserved hypothetical protein (pseudogene)					1.512	0.00269	1.529	0.00239															1.694	0.00132	1.759	0.0388	1.618	0.0282
BCAL0413	conserved hypothetical protein			1.575	0.00561																							1.783	0.0307			-8.26446	0.00396
BCAL0414_J_1	type I modification component of restriction-modification system (pseudogene)																													23.04	0.00191	24.84	1.29e-05
BCAL0418	type I restriction enzyme specificity protein																													12.59	0.000524	10.77	1.54e-05
BCAL0420	type I restriction component of type I restriction-modification system																													3.786	0.0445	3.035	0.0467
BCAL0425	conserved hypothetical protein																													-1.60514	0.00324
BCAL0426	putative membrane protein																													-1.67785	0.000384
BCAL0427	conserved hypothetical protein																							1.585	0.0113
BCAL0430	putative diguanylate cyclase																	-1.5015	0.00569
BCAL0431	conserved hypothetical protein													-1.88679	0.00305
BCAL0432	putative membrane protein					-1.51515	0.0206							-1.71233	0.00718
BCAL0437	O6-methylguanine-DNA methyltransferase													-1.63132	0.0158
BCAL0442	LysR family regulatory protein																											1.59	0.0198
BCAL0455	putative hydrolase													-1.51976	0.0383													1.601	0.00222
BCAL0456	conserved hypothetical protein																	-1.67504	0.0479
BCAL0464	SMF family protein																	-2.07469	0.00603					-1.6129	0.000429	-1.59744	0.0313
BCAL0468	metallo peptidase, subfamily M48B															2.106	0.0133					1.58	0.000287
BCAL0470	putative exported protein																									1.917	0.0219
BCAL0471	two-component regulatory system, sensor kinase protein																	1.675	0.0257
BCAL0472	two-component regulatory system, response regulator protein																	1.567	0.0309
BCAL0473	putative putative transcriptional regulator													1.53	0.00144
BCAL0474	conserved hypothetical protein													1.55	0.00853
BCAL0475	putative 6-pyruvoyl tetrahydropterin synthase																													-1.8018	0.0443
BCAL0477	conserved hypothetical protein									1.628	0.00623
BCAL0478	rod shape-determining protein	1.511	0.00152															1.671	0.0498	1.818	0.00869							-1.67504	0.0439
BCAL0479	penicillin-binding protein							1.533	2.01e-05
BCAL0480	putative rod shape-determining protein																	-1.57233	0.0417
BCAL0482	putative rod shape-determining protein																													-1.7331	0.0104
BCAL0487	endonuclease/exonuclease/phosphatase family																	1.505	0.0301
BCAL0495	haloacid dehalogenase-like hydrolase															-1.61812	0.00973
BCAL0496	putative acetylglutamate kinase																													-1.50602	0.000267
BCAL0500	ATP-dependent protease ATP-binding subunit HslU					1.813	0.0305									2.646	0.00397					1.565	0.0333			1.919	0.00611
BCAL0501	ATP-dependent protease HslV															2.138	0.00528
BCAL0502	DksA/TraR C4-type zinc finger family protein			1.527	0.00405	1.522	0.000771											2.079	0.00943
BCAL0505	tyrosine recombinase XerC											-2.24215	0.0306	-1.94932	3.12e-05	-1.66667	0.00266							-1.5748	0.000519					-1.69205	0.00716
BCAL0510	conserved hypothetical protein																							-2.33645	0.000652	-2.31481	0.00483
BCAL0512	putative membrane protein																	-1.69779	0.0231
BCAL0513	aldo/keto reductase family protein																															-1.5949	0.0496
BCAL0515	putative membrane protein															1.855	0.0163	-1.52672	0.0045											2.396	0.00103
BCAL0518	putative coniferyl aldehyde dehydrogenase					-1.57233	0.00095
BCAL0520	putative flagellar hook-length control protein							-1.9802	0.00864					-2.66667	0.00353	-1.67504	0.000749	-2.6178	0.0188			-2.08333	0.000117			-2.42131	0.00413			-4.14938	0.000465	-3.23625	0.00182
BCAL0521	flagellar FliJ protein							-1.61812	0.0106					-1.73611	0.0194	-1.5674	0.000789					-2.07469	0.00158			-1.68919	0.00945			-4.31034	0.0199	-3.27869	0.0195
BCAL0522	flagellum-specific ATP synthase FliI							-1.52207	0.0206					-1.85529	4.45e-05	-1.82815	0.000221	-1.61551	0.0251			-2.28833	0.00424			-1.7331	0.00081			-3.81679	0.0401
BCAL0523	flagellar assembly protein FliH							-1.71233	0.00317					-2.03666	0.00128	-1.58983	0.00127	-2.3753	0.00685			-2.48139	0.00293	-2.36407	0.0405	-2.24215	0.00644	-1.60772	0.00232	-3.81679	0.00644	-2.98507	0.0111
BCAL0524	flagellar motor switch protein FliG																					-2.01207	0.0158
BCAL0525	flagellar M-ring protein FliF																					-2.19298	0.00386					-1.56006	0.021	-2.89017	0.00067	-2.6455	0.0258
BCAL0526	flagellar hook-basal body complex protein FliE																					-2.30415	0.0271							-5.07614	0.000873	-1.88679	0.00102
BCAL0527	flagellar protein FliS															-1.5456	0.00347					-1.7331	0.000344					-1.54799	0.0111	-7.63359	0.000148	-2.73224	0.00163
BCAL0528	conserved hypothetical protein													-1.51745	0.00245	-1.51976	0.00475					-1.66113	0.000596	-1.75439	0.029
BCAL0529	conserved hypothetical protein																	-1.57729	0.0249					-1.7331	0.00985	-1.51286	0.0237
BCAL0530	putative export system protein			-1.65563	0.0208																			-2	0.00892
BCAL0531	putative membrane protein											1.996	0.00366
BCAL0534	two-component regulatory system, response regulator protein																													-2.12314	0.00067
BCAL0535	sensor kinase protein																													-1.84162	0.0247
BCAL0539	putative nitroreductase/p-nitrobenzoate reductase													-1.5625	0.000487
BCAL0540	putative ATPase									2.98	0.0436									1.688	0.0023							2.123	0.0498	1.75	0.0221
BCAL0542	putative iron-sulfur protein									1.64	0.00102							1.586	0.00879
BCAL0544	putative periplasmic dipeptide transport					1.501	0.00381					1.534	0.0452											1.611	0.00167	1.709	0.00225
BCAL0550	LamB/YcsF family protein																													-1.54799	0.0246
BCAL0551	allophanate hydrolase subunit 2									-1.60772	0.0357			-1.7301	0.0188									-1.83824	0.00638
BCAL0552	allophanate hydrolase subunit 1					-1.5361	0.00243			-1.86916	0.000941													-1.67785	0.00122	-1.80505	0.00409
BCAL0560	subfamily M24B unassigned peptidase																													-1.87617	0.00152
BCAL0561	flagella synthesis protein FlgN															-1.60256	0.000991			-1.52439	0.0475	-1.64474	0.0024
BCAL0563_J_0	putative flagellar basal body P-ring formation protein																					-1.50376	0.0122
BCAL0564	flagellar basal-body rod protein FlgB (putative proximal rod protein)																					-2.7027	0.0138	-1.7301	0.0334	-1.64474	0.00512	-1.67785	0.0212	-4.36681	0.0116
BCAL0565	flagellar basal-body rod protein FlgC (putative proximal rod protein)																					-2.30415	0.00186							-5.10204	0.000599	-1.67224	0.0147
BCAL0566	basal-body rod modification protein FlgD							-1.59236	0.00444									-1.61031	0.00622			-3.02115	0.00463	-1.87617	0.0228	-1.78891	0.00117			-6.13497	0.00138	-1.70648	0.0464
BCAL0567	flagellar hook protein 1 FlgE1																					-2.8169	0.00407	-1.66945	0.0494	-1.59744	0.0074			-5.37634	0.00686
BCAL0568	flagellar basal-body rod protein FlgF (putative proximal rod protein)																					-2.84091	0.00445					-1.53374	0.00175	-5.55556	0.00179	-1.7094	0.02
BCAL0569	flagellar basal-body rod protein FlgG (distal rod protein)							-1.63666	0.00254													-3.09598	0.00072			-1.5674	0.00423			-6.17284	0.00795
BCAL0570	flagellar L-ring protein precursor (basal body L-ring protein)															-1.54083	0.00449					-2.6738	0.00682			-1.57233	0.0154	-1.51976	0.000443	-5.15464	0.000813	-1.6129	0.0203
BCAL0571	flagellar P-ring protein precursor (basal body P-ring protein)															-1.54083	0.0117					-2.55102	0.00351					-1.5456	0.00609
BCAL0572	peptidoglycan hydrolase FlgJ (muramidase FlgJ)																					-2.20751	6.87e-05					-1.58228	0.0168	-3.48432	0.00385
BCAL0573_J_0	putative transposase																															-2.30415	0.00506
BCAL0573_J_1	putative transposase							1.502	3.48e-05
BCAL0575	YcgR family protein															-1.58983	0.0263					-1.70648	0.0108							-5.40541	0.000128	1.924	0.00948
BCAL0576	flagellar hook-associated protein 1 (HAP1)															-2	0.0147					-1.8622	0.0323							-11.5741	0.00416	-5.37634	0.0113
BCAL0577	flagellar hook-associated protein 3 (HAP3)															-1.62602	0.011					-1.71233	0.0169	-1.53374	0.0426					-14.3266	0.000144	-6.21118	0.000393
BCAL0578	putative permease																													-1.59744	0.00579	-1.52905	0.0141
BCAL0587	HMMPfam hit to PF03783, Curli production											1.546	0.0332
BCAL0588	putative lipoprotein																			-1.57729	0.0105					-1.51515	0.0169
BCAL0589	putative lipoprotein			1.531	0.00845	1.54	0.0148															-1.67785	0.00798					-1.51286	0.0102	-2.22222	0.00388	-1.74216	0.000876
BCAL0591	putative transposase																													-1.55763	0.0219
BCAL0593	putative oxidoreductase																	-1.84502	0.0162					-1.61551	0.0376
BCAL0597	putrescine ABC transporter ATP-binding protein					1.555	0.0328																	1.579	0.0488	1.992	0.00127
BCAL0605	putative exported protein					1.52	0.00334	1.576	0.027					1.795	0.0013
BCAL0616a	putative membrane protein																											1.568	0.0062
BCAL0623	putative exported protein			-1.66945	0.0421							-1.66389	0.0349					-1.87266	1.68e-06	-1.5456	0.0326	1.599	0.039
BCAL0625	LysR family regulatory protein											-2.19298	0.0373	-1.66113	0.00335											-1.5748	0.00499	-2.15054	0.0315			-4.60829	0.031
BCAL0632	putative dehydrogenase																	-1.6835	0.0345
BCAL0645	sulfate-binding protein precursor																					-1.76991	0.00644
BCAL0648_J_1	putative transferase (pseudogene)											-1.66945	0.0413
BCAL0650	putative pyruvate-flavodoxin oxidoreductase																							-1.77305	0.0228							-6.36943	0.00127
BCAL0652	putative diguanylate phosphodiesterase																											1.558	0.000273
BCAL0653	putative membrane protein							1.503	0.00521
BCAL0658	allophanate hydrolase subunit 2																	-1.5873	4.42e-05
BCAL0661	putative biotin-binding protein					-1.5015	0.00296							-1.74825	0.00511			-1.68919	0.0264
BCAL0665	dethiobiotin synthetase													-1.55763	0.0202									-1.82482	0.0124	-1.89394	0.0222
BCAL0666	8-amino-7-oxononanoate synthase																															2.397	0.0236
BCAL0667	putative adenosylmethionine-8-amino-7-oxononanoate aminotransferase																							-1.51286	0.00777
BCAL0668	serine peptidase, family S9 unassigned											-1.57978	0.00467
BCAL0670	putative short chain dehydrogenase																							-1.54083	0.0482							1.572	0.0489
BCAL0671	putative carbonic anhydrase																															1.695	0.0226
BCAL0672	putative isocitrate dehydrogenase																															1.717	0.0276
BCAL0683	conserved hypothetical protein															2.416	0.0101	1.817	0.0354
BCAL0684	putative exported protein			-1.63132	0.0102																			-1.82815	0.00938
BCAL0685	IclR family regulatory protein																					1.572	0.0103
BCAL0686	fumarylacetoacetate (FAA) hydrolase family protein																															1.609	0.00564
BCAL0691	putative cytidylyltransferase									-1.55039	0.0017																			-1.77936	0.0184
BCAL0693	Bordetella pertussis Bvg accessory factor family protein							-1.55763	0.0371									-2.07039	0.0179					-2.24215	0.0123
BCAL0694	putative biotin ligase					-1.55039	0.000626	-1.5674	0.00951									-1.95312	0.0222					-2.0202	0.013
BCAL0695	putative membrane protein																	-1.58479	0.0456
BCAL0700	putative lipoprotein													-1.65289	0.0375													-1.60772	0.00312
BCAL0704	D-alanyl-D-alanine carboxypeptidase																													-1.5083	0.0265
BCAL0710	lipoic acid synthetase																	1.575	0.00696
BCAL0714	threonine peptidase, family T3																															1.53	0.0233
BCAL0717	putative acyl-CoA dehydrogenase			-1.51745	0.034							-1.84843	0.0333											-1.63132	0.0239
BCAL0722	C4-dicarboxylate transport protein																					1.921	0.00505
BCAL0729	nitrogen regulatory protein P-II 1																	1.658	0.0241
BCAL0732	glutathione synthetase											-1.58479	0.0442
BCAL0735	phosphocarrier protein HPr											1.511	0.0258													1.529	0.0216
BCAL0743	putative glycerol-3-phosphate dehydrogenase									-1.51057	0.00903							-2.03666	0.0133					-1.5674	0.0317
BCAL0744	Appr-1-p processing enzyme family protein																	-1.73611	0.0245					-1.64204	0.0128			-1.95695	0.0263	-1.65563	0.0164
BCAL0747	putative methyltransferase																	-1.64204	0.0168
BCAL0748	putative membrane protein																									1.702	0.00205
BCAL0756	putative membrane protein													-1.67785	0.000275
BCAL0758	putative cytochrome oxidase assembly protein											-1.87266	0.0359
BCAL0759	UbiA prenyltransferase family protein																	-1.75747	0.00327
BCAL0762	putative methyl-accepting chemotaxis protein																													-3.32226	0.00571	-2.98507	0.00057
BCAL0763	putative exported protein																									1.516	0.0208
BCAL0764	putative exported protein							1.662	0.00146															1.665	0.0018
BCAL0767	ABC transporter ATP-binding protein																							1.516	0.000471	1.567	0.00016	1.55	0.0225
BCAL0768	conserved hypothetical protein			-1.52672	0.041													-1.56495	7.16e-06					-1.53139	0.0143	-1.52905	0.0122
BCAL0778	putative N-acetylglucosamine-6-phosphate deacetylase									-1.67785	0.0174																	-1.60772	0.00854
BCAL0779	putative phosphosugar-binding protein									-1.80832	0.00189													-1.68067	0.0032
BCAL0780	putative multiphosphoryl transfer protein			-1.51745	0.0183					-2.04499	0.00169							-1.68919	0.00749					-1.89036	0.00183	-2.02429	0.0372	-1.81818	0.000224
BCAL0781	phosphotransferase system, IIbc component									-1.55521	0.000381							-1.5456	0.0311
BCAL0787	RNA polymerase sigma-32 factor							2.222	0.0391							2.228	0.00794
BCAL0788	putative exported protein									1.84	0.000541																	2.365	0.00286			-1.56986	0.0327
BCAL0789	conserved hypothetical protein									1.809	8.11e-05																	1.673	0.00504
BCAL0790	hydroxymethylglutaryl-CoA lyase-like protein																							-1.5528	0.0186
BCAL0791	glycosyl transferase family protein																							-1.5083	0.000513
BCAL0795	phosphopantetheine adenylyltransferase																							1.509	0.000309	1.641	0.000874
BCAL0796	ferredoxin																							1.569	0.00526	1.642	0.019
BCAL0800	ribose-phosphate pyrophosphokinase							1.687	0.00469																					-1.5625	0.0114
BCAL0802	putative 4-diphosphocytidyl-2-C-methyl-D-erythritol kinase																															-1.5456	0.0139
BCAL0805	putative formamidopyrimidine-DNA glycosylase																							-1.53846	0.0142
BCAL0813	putative RNA polymerase sigma-54 factor																											1.537	0.0456
BCAL0815	OstA-like protein																													-1.52439	0.0175
BCAL0816	putative exported protein																							-1.52905	0.00183			-1.57233	0.0274
BCAL0817	putative 3-deoxy-D-manno-octulosonate																							-1.52207	0.00199			-1.64474	0.017
BCAL0818	putative arabinose 5-phosphate isomerase																	-1.73913	0.0329					-1.5674	0.0223
BCAL0828	putative G/U mismatch-specific DNA glycosylase											-1.77936	0.04	-1.65017	2.67e-05
BCAL0830	putative ParA family protein									1.549	0.00176			-1.56495	0.00144
BCAL0832	putative poly-beta-hydroxy-butyrate storage protein phaA			-1.82482	0.00267	-1.59236	0.0149	-1.66113	0.00267					-1.56986	0.000214									-2.0202	0.0181
BCAL0836	conserved hypothetical protein											-1.64745	0.0396
BCAL0837	conserved hypothetical protein			-1.65837	0.0361													-1.84502	0.00381					-1.71527	0.0108
BCAL0839	putative polysaccharide deacetylase									-1.51745	0.00513							-2.17865	0.0176					-2.03666	0.0317			-1.5674	0.0187
BCAL0844	putative membrane protein									-1.5361	0.0278							-2.26757	0.0165					-1.9685	0.0182
BCAL0849	metallo peptidase, subfamily M48B													1.788	0.00908
BCAL0855	putative exported protein																	-1.51745	0.05
BCAL0857	putative exported protein																													-1.5015	0.00509
BCAL0859	putative hydrolase																	-1.94175	0.00124
BCAL0861	Major Facilitator Superfamily protein											1.596	0.0117
BCAL0865	RpiR family regulatory protein																															1.961	0.0358
BCAL0866	D-aminoacylase																															2.245	0.00156
BCAL0867	YjgF family protein							1.504	0.0132									1.535	0.00112					1.632	0.0126	1.506	0.047
BCAL0870	putative oxidoreductase																													-1.66113	0.0203
BCAL0872	conserved hypothetical protein																													-1.54083	0.00545
BCAL0873	ubiquinone/menaquinone biosynthesis																													-1.51286	0.00516
BCAL0874	putative membrane protein															1.603	0.00556					1.522	0.00981
BCAL0892	putative nucleotidyl transferase													-1.62338	0.0483									-1.52439	0.0084	-1.62075	0.0192
BCAL0893	phosphotransferase enzyme family protein																							-1.78891	0.00688	-1.7762	0.0483
BCAL0897	dimethyladenosine transferase																													-1.52905	0.04
BCAL0898	putative membrane protein																	-2.18818	0.00961
BCAL0899	lactoylglutathione lyase			1.525	0.000344			1.615	0.000519					1.908	0.00344									1.802	0.00073	1.626	0.0181
BCAL0906	putative apolipoprotein N-acyltransferase											-1.50602	0.00626	-1.56006	0.00375
BCAL0907	putative cation transporter efflux protein													-1.51057	0.0011	-1.60514	0.0441
BCAL0908	ChaC-like protein																							-1.6	0.0387
BCAL0913	Major Facilitator Superfamily protein																	-1.5528	0.000123
BCAL0915	putative 3,4-dihydroxy-2-butanone 4-phosphate																													1.896	0.00884
BCAL0924	putative glycerol uptake facilitator protein																	1.994	0.000266	2.109	0.0204
BCAL0925	putative glycerol kinase							1.598	0.000303															1.671	0.00183	1.832	4.92e-05					-3.31126	0.00852
BCAL0926	putative glycerol-3-phosphate dehydrogenase													1.561	0.008			1.569	0.0122							1.547	0.00339					-2.94985	0.0198
BCAL0928	conserved hypothetical protein									1.554	0.00273
BCAL0931	conserved hypothetical protein																	1.626	0.0403
BCAL0932	conserved hypothetical protein																							-1.86916	0.0237
BCAL0933	putative ATP-dependent RNA helicase 1									-1.51515	0.0086
BCAL0936	putative transmembrane transporter protein			-1.5949	0.0255													-1.85529	0.0358					-1.76678	0.00615
BCAL0940	putative transglycosylase																											1.522	0.0108
BCAL0945	AraC family regulatory protein																	-1.62338	0.0383
BCAL0946	LysR family regulatory protein																							8.592	7.08e-08	9.959	4.35e-08	5.927	0.000483
BCAL0947	putative membrane protein																											1.527	0.00667
BCAL0949	putative phage-related integrase							1.596	0.00101
BCAL0950	Major Facilitator Superfamily protein									1.667	0.0106			-1.51515	0.0136
BCAL0951	two-component regulatory system, sensor kinase protein																	-1.7331	0.0417
BCAL0953	putative recombinase A																	1.584	8.08e-05
BCAL0955	conserved hypothetical protein											-1.65837	0.00376
BCAL0961	putative lipoprotein																													-1.7094	0.0244
BCAL0963	metallo peptidase, subfamily M48B																							-1.56495	0.0388
BCAL0968	conserved hypothetical protein											-1.5873	0.0417
BCAL0969	AraC family regulatory protein																							-1.80832	0.00952
BCAL0970	CreA protein 2							-1.52439	0.00963
BCAL0980	molybdopterin-guanine dinucleotide biosynthesis protein A 2			-1.6129	0.0133																			-1.91205	5.6e-05
BCAL0985	Rieske iron-sulphur protein																							-1.77305	0.00698
BCAL0986	serine peptidase, family S49											-1.6	0.0409
BCAL0989	conserved hypothetical protein							1.721	0.000291															1.723	0.00116	1.576	0.0189
BCAL0990	50S ribosomal protein L32 2							1.679	0.000889
BCAL0999	sigma-E factor negative regulatory protein 2													-2.05761	0.0324									-2.50627	0.0105	-2.29885	0.0356			-1.76991	0.0121
BCAL1002	serine peptidase, family S33																			1.517	0.0469
BCAL1012	elongation factor P (EF-P) 2							1.57	0.00556
BCAL1032	putative membrane protein					-1.68919	0.00346							-2.079	0.0232											-1.55039	0.0186
BCAL1033	putative exported protein					-1.51745	0.00592							-1.65017	0.0024
BCAL1034	SCO1/SenC family protein					-1.74825	0.000792							-2.24215	8.44e-05											-1.86916	0.011
BCAL1039	ABC transporter ATP-binding membrane protein																													-2	0.000178
BCAL1049	luciferase-like monooxygenase																	-1.6129	0.024
BCAL1050	putative glycosyltransferase			1.523	0.0137	1.603	0.000319
BCAL1054	putative lipoprotein					1.502	0.00147							1.624	3.83e-05									1.594	3.34e-05	1.62	0.00448
BCAL1055	histidine transport system permease protein													2.17	1.25e-05	1.612	0.00127			1.629	0.0392	1.888	0.00999	1.51	0.000528	1.593	0.0326	1.568	0.00132
BCAL1056	histidine transport system permease protein													1.946	1.03e-05	1.553	0.000863					1.919	0.0128			1.506	0.00459	1.61	4.24e-05
BCAL1057	histidine ABC transporter ATP-binding protein									1.559	0.00608											1.622	0.00181
BCAL1058	AraC family regulatory protein																					1.794	0.000263					1.611	0.00038
BCAL1059	succinylornithine transaminase													1.524	7.83e-05	1.828	0.0125					1.601	0.013
BCAL1060	putative arginine N-succinyltransferase, alpha chain															1.646	0.0013					1.564	0.00948
BCAL1061	putative arginine N-succinyltransferase, beta chain															1.604	0.00488					1.673	0.0171
BCAL1062	succinylglutamic semialdehyde dehydrogenase															1.633	0.00127					1.656	0.0348
BCAL1063	succinylarginine dihydrolase													1.504	0.0145							1.664	0.0336
BCAL1065	periplasmic solute-binding protein													1.606	0.000365			1.695	0.0234					1.549	0.000902	1.589	0.00169					1.509	0.0489
BCAL1066	putative integrase																	1.5	0.00495
BCAL1067	putative transposase																	1.611	0.0019
BCAL1069	putative cyclic-di-GMP signaling protein																													-13.8504	0.0152	-2.42131	0.0257
BCAL1070	putative redoxin protein																													-1.56495	0.0289
BCAL1071	NAD dependent epimerase/dehydratase family															1.631	0.00615
BCAL1074	isoquinoline 1-oxidoreductase alpha subunit																													-1.66667	0.00049
BCAL1077	AraC family regulatory protein																							1.592	0.000305	1.613	0.00256	1.59	0.0149
BCAL1082	IclR family regulatory protein (pseudogene)																							-1.89753	0.000114	-2.10084	2.5e-07
BCAL1085	putative membrane protein															-1.83486	0.00534	-1.9084	0.00464	-1.74825	0.0239	-1.76991	0.000421
BCAL1086	putative lipoprotein																															1.573	0.0192
BCAL1091	ABC transporter membrane protein									-1.57978	0.0388
BCAL1092	ABC transporter extracellular solute-binding protein																															1.503	0.00607
BCAL1096	putative exodeoxyribonuclease V gamma chain																	-1.63934	0.0075
BCAL1098	putative exodeoxyribonuclease V alpha chain					-1.68067	0.000596											-1.99203	0.0251					-1.86916	0.0372
BCAL1102	putative lipoprotein							1.568	0.0189
BCAL1104	thiamine biosynthesis protein													1.579	0.00111															4.235	0.00135	3.005	0.00462
BCAL1105	putative exported protein									1.58	0.000721	2.412	0.0468	1.628	0.0242									1.539	0.0342							2.026	0.00425
BCAL1106	cytochrome b561 family protein																													1.713	0.00534	1.73	0.00138
BCAL1110	putative membrane protein																	-1.91205	0.00237
BCAL1112	putative phosphodiesterase																	-2.1097	0.0455
BCAL1117	LacI family regulatory protein			-1.57978	0.0436
BCAL1118	putative integrase													1.502	0.0488									1.59	0.000643
BCAL1119	conserved hypothetical protein			1.547	0.0112
BCAL1120	conserved hypothetical protein																	1.737	0.041
BCAL1121	hypothetical protein																	1.696	0.0332
BCAL1122	conserved hypothetical protein																							1.544	0.00317
BCAL1124	conserved hypothetical protein																							1.656	0.0468
BCAL1127	conserved hypothetical protein													1.576	0.00121
BCAL1128	putative DNA-binding protein													1.547	0.0358
BCAL1129	hypothetical protein							1.527	0.000911																			2.536	0.00227
BCAL1130	conserved hypothetical protein									2.147	0.0408															1.568	0.0316	3.825	0.0109
BCAL1131	conserved hypothetical protein									1.957	0.0452													1.68	0.00341	1.769	0.00522	2.985	0.0102
BCAL1132	conserved hypothetical protein (pseudogene)									2.097	0.0344													1.617	0.00683	1.755	0.0263	2.741	0.0294
BCAL1135	conserved hypothetical protein (pseudogene)																									1.551	0.0185	1.525	0.0354
BCAL1139	putative hydrolase									-1.5528	0.00482
BCAL1140	AraC family regulatory protein (fragment)																							1.536	0.0464
BCAL1144	hypothetical protein			1.558	0.00036													1.561	0.0404					1.547	0.027
BCAL1149	putative membrane protein											-1.89753	0.028
BCAL1151	putative short-chain dehydrogenase																			1.58	0.00903
BCAL1159	putative 2,3-dihydroxybenzoate-AMP ligase									1.636	8.14e-05																	1.616	0.00839
BCAL1165	conserved hypothetical protein																													-3.53357	0.00772
BCAL1177	putative fusaric acid resistance transporter									-1.5625	0.031
BCAL1186	putative oxidoreductase																									1.5	0.0474
BCAL1187	conserved hypothetical protein																														0.00186
BCAL1188	putative 3-dehydroshikimate dehydratase																	1.52	0.0313
BCAL1192	putative DNA-binding protein																							1.569	0.0128
BCAL1211	conserved hypothetical protein																															-1.5625	0.0146
BCAL1217	LysR family regulatory protein																									1.524	0.000658
BCAL1223	Major Facilitator Superfamily protein																											-1.55039	0.0416
BCAL1226	Major Facilitator Superfamily protein																	-1.62866	0.000196									-1.66389	0.00127
BCAL1227	LysR family regulatory protein																							-1.65017	0.000916			-1.58983	0.00375
BCAL1233	putative heat shock Hsp20-related protein					2.981	0.012					1.953	0.0165	3.469	0.0193	4.92	0.00568					1.896	0.0272			1.625	0.0398
BCAL1234	putative heat shock protein					2.404	0.0373							2.995	0.0445	4.426	0.00309					2.038	0.0266
BCAL1236	putative exported protein													2.196	0.00396	2.207	0.0105
BCAL1249	putative PHB depolymerase													-1.71527	0.0192			-1.5456	0.0396					-1.51057	0.0372
BCAL1251	conserved hypothetical protein							2.016	3.87e-05	1.517	0.0105													5.137	0.00147	4.527	0.00416	2.228	0.00185
BCAL1252	putative proline/betaine transporter							-2.20751	0.00223	-1.87266	0.00591			-1.58479	0.023	-1.5083	5.23e-05	-1.97628	0.0139			-3.861	3.38e-05	-2.04082	0.00639	-2.15054	0.00232
BCAL1280	putative hydrolase																							-1.52672	4.09e-05
BCAL1281	conserved hypothetical protein									1.58	2.19e-05																	1.555	0.00276
BCAL1282	putative membrane protein									1.591	0.0057							1.564	0.0177
BCAL1285	MATE family transporter protein																	-1.74825	0.00364
BCAL1289	aldose 1-epimerase																							-1.60514	0.0109
BCAL1300	conserved hypothetical protein																	1.569	0.0365
BCAL1311	putative SNF2-related helicase (pseudogene)																													-3.25733	0.035
BCAL1314	putative SNF2-related helicase (pseudogene)																							1.674	0.0139
BCAL1316	conserved hypothetical protein																															-10.2669	0.0211
BCAL1317	putative phage integrase																															-6.80272	0.0476
BCAL1329	putative dehydrogenase							1.748	0.000414
BCAL1330	2Fe-2S ferredoxin																													1.846	0.0384
BCAL1341	conserved hypothetical protein																											-1.66667	0.0363
BCAL1344	conserved hypothetical protein							1.994	0.0407															1.86	0.0221	1.785	0.000644
BCAL1345	putative TonB-dependent siderophore receptor																													1.568	0.0158
BCAL1348	FecCD-family membrane transporter protein																	-1.52672	0.0397
BCAL1349	two-component regulatory system, sensor kinase protein					1.542	0.0108																							1.668	8.79e-05
BCAL1354	conserved hypothetical protein					1.676	0.000224			1.542	0.0336			1.66	0.000195											1.56	0.000302
BCAL1355	conserved hypothetical protein																													2.325	0.00244
BCAL1357	putative exported protein																													2.462	0.00731	-1.76056	0.0126
BCAL1358	conserved hypothetical protein																													2.197	0.00561
BCAL1359	conserved hypothetical protein																													3.088	0.0102	-1.74216	0.0233
BCAL1360	hypothetical protein																	1.67	0.00911											2.64	9.96e-06	-2.05761	8.58e-05
BCAL1362	conserved hypothetical protein											-1.54321	0.0106											-1.66113	0.0287
BCAL1363	conserved hypothetical protein											-2.35849	0.0207	-1.53139	0.0154									-1.52672	0.0243					1.819	0.0144
BCAL1364	putative membrane protein																													1.888	0.0047
BCAL1365	putative lipoprotein																	1.511	0.00859
BCAL1366	conserved hypothetical protein																													1.646	0.00651
BCAL1368	putative porin									2.014	8.63e-05	1.691	0.0031	2.071	8.74e-05									1.684	0.0316	1.742	0.000364	1.796	0.00618	2.64	0.00341
BCAL1369	putative RNA polymerase sigma factor FecI																	-1.56006	0.0308									-1.5083	0.0106	1.604	0.00204
BCAL1376	LysR family regulatory protein											1.561	0.0305
BCAL1384	putative acyltransferase																													1.567	0.000259
BCAL1385	putative CDP-alcohol phosphatidyltransferase																															-1.56495	0.0254
BCAL1386	putative hydrolase																							-1.70068	0.00438	-1.54799	0.0474	-1.51286	0.00453	1.584	0.00113
BCAL1389	cyclic di-GMP binding protein																							-1.53139	0.0199
BCAL1401	putative membrane protein																	-1.50602	0.0193
BCAL1408	putative exported protein											1.787	0.00304	1.785	0.00508					1.514	0.0117					1.523	0.0109
BCAL1412	NUDIX hydrolase																													1.935	0.00248
BCAL1413A	putative lipoprotein							1.83	0.0112							1.669	0.00748					2.286	0.00469							4.169	0.000274
BCAL1416	alanyl-tRNA synthetase																													1.702	0.00413
BCAL1417	LysR family regulatory protein																													1.506	0.0228
BCAL1421	putative branched amino acid transport system, membrane protein																	-1.62338	0.038					-1.58479	0.0249
BCAL1422	branched-chain amino acid transport system family protein																													1.597	0.0278
BCAL1423	ABC transporter ATP-binding protein			-1.84162	0.0215									-1.85529	0.0129									-1.84162	0.0356			-1.60514	0.00209
BCAL1425	putative glucose 1-dehydrogenase																							21.05	2.56e-10	21.47	1.93e-08	8.592	1.66e-06
BCAL1430	putative carbohydrate kinase			1.545	0.0402																			1.624	4.99e-05	1.683	0.00133
BCAL1436	putative dehydratase																									-1.58228	0.04
BCAL1439	methylmalonic acid semialdehyde dehydrogenase																													1.532	0.00314
BCAL1442	conserved hypothetical protein																											-1.82149	0.0119			-1.71233	0.0381
BCAL1443	two-component regulatory system, response regulator protein																													1.851	0.00551
BCAL1444	putative exported protein																											-1.5015	0.00232	1.636	0.0159
BCAL1446	putative lipoprotein																	-1.65563	0.0407									-1.5083	0.021
BCAL1447	UTP--glucose-1-phosphate uridylyltransferase																													1.893	0.00274
BCAL1455	putative fusaric acid resistance transporter									-1.5625	6.18e-05
BCAL1461	putative membrane protein																													1.567	0.00318
BCAL1462	putative Trp repressor binding protein									-1.58983	0.00877							-1.80832	0.0161					-1.86916	0.0279			-1.71527	0.00841
BCAL1464	putative membrane protein																													2.721	0.00476
BCAL1466	Major Facilitator Superfamily protein																													1.538	0.00101
BCAL1468	putative electron transport protein																									1.512	0.00034			1.753	0.0229
BCAL1470	putative thioesterase																													1.789	0.023
BCAL1471	LuxR superfamily regulatory protein																													1.659	0.00562
BCAL1472	succinyl-CoA:3-ketoacid-coenzyme A transferase									1.537	0.0297															1.502	0.0212
BCAL1473	succinyl-CoA:3-ketoacid-coenzyme A transferase																													1.58	0.00939
BCAL1474	putative dehydrogenase									1.623	0.00695
BCAL1475	putative polysaccharide deacetylase											-1.58228	0.00539
BCAL1481	threonyl-tRNA synthetase																													1.95	0.00132
BCAL1482	translation initiation factor IF-3																															-1.64204	0.0186
BCAL1483	50S ribosomal protein L35									-1.56006	0.0131																	-1.58228	0.00726	1.682	0.0236
BCAL1492	conserved hypothetical protein																													1.804	0.011
BCAL1493	putative exported protein			1.538	0.00584													1.57	0.00714					1.583	0.000438
BCAL1495	conserved hypothetical protein											1.794	0.00287	1.667	5.8e-05															1.804	0.00158
BCAL1496	putative exported protein							1.536	0.0452																					4.519	0.00172
BCAL1497	putative exported protein																	1.559	0.000359
BCAL1498	conserved hypothetical protein																													1.94	0.000757
BCAL1499	putative exported protein																					1.569	0.0437							3.437	0.025
BCAL1504	RNA pseudouridylate synthase family protein																							-1.64745	0.03
BCAL1507	translation initiation factor IF-2																	1.56	0.018
BCAL1508	putative ribosome-binding factor											1.551	0.00351	1.667	0.0253
BCAL1510	putative multidrug resistance transporter																													-2.87356	0.00194
BCAL1511	putative multidrug resistance transport protein													1.57	0.00979															-8.26446	0.0455
BCAL1513	MarR family regulatory protein											1.545	0.0266	1.684	0.000596
BCAL1514	GTP-binding protein																											-1.53139	0.0292
BCAL1515	2-oxoglutarate dehydrogenase E1 component																															1.63	0.0279
BCAL1516	dihydrolipoamide succinyltransferase component																															1.67	0.000701
BCAL1518	AFG1-like ATPase													1.596	0.00598											1.747	0.000557
BCAL1519	putative transposase			1.6	0.0116																			1.658	0.0225
BCAL1520	putative lipoprotein																	1.823	0.00307
BCAL1523	putative lipoprotein																							1.517	8.07e-05					7.337	0.0107
BCAL1525	flp type pilus subunit			1.614	0.00717
BCAL1525a	putative flp type pilus leader peptidase																													-2.0284	0.00579
BCAL1526	putative flp type pilus assembly protein																													-3.31126	0.0453
BCAL1527	flp type pilus assembly protein																							1.559	6.39e-05
BCAL1528	flp type pilus assembly protein																													-3.23625	0.00498
BCAL1529	flp pilus type assembly-related protein																													-1.6129	0.0392
BCAL1532	flp type pilus assembly protein																													-2.43902	0.00458
BCAL1533	putative lipoprotein																													-2.39808	0.00285
BCAL1534	putative exported protein																													-4.60829	0.00764
BCAL1535	putative membrane protein																													-1.87266	0.00278
BCAL1541	putative acyl-CoA synthetase																	1.507	0.0121
BCAL1547	carbohydrate kinase																															1.521	0.00378
BCAL1548	putative sugar ABC transport system, lipoprotein											-1.63666	0.022			-1.50376	0.0473															2.712	0.00116
BCAL1549	putative sugar ABC transport system, membrane protein																													1.546	0.0146	2.822	0.00965
BCAL1550	putative sugar ABC transporter ATP-binding protein													-1.5528	0.0128															1.989	0.00352	5.137	0.00818
BCAL1551	ROK family regulatory protein											-2.18818	0.0275											-1.65563	0.0309							2.452	3.5e-05
BCAL1560	hypothetical phage protein																	1.51	0.0275
BCAL1563	phage baseplate protein									-1.51515	0.0393
BCAL1566	putative phage tail protein																							1.535	0.0319
BCAL1573	hypothetical phage protein																							1.555	0.000343	1.546	2.75e-06
BCAL1574	hypothetical phage protein																							1.642	0.000285	1.577	0.000502
BCAL1577	hypothetical phage protein																							1.628	0.0106	1.612	0.0295
BCAL1579	hypothetical phage protein																							1.699	0.0017	1.662	0.021
BCAL1584	hypothetical phage protein																							1.636	0.000554	1.51	0.00142
BCAL1585	histone-like DNA-binding phage protein			1.699	0.0148																			1.649	0.0468
BCAL1593	hypothetical phage protein																									1.535	0.000547
BCAL1594	hypothetical phage protein																							1.582	0.025
BCAL1595	putative DNA-binding phage protein							1.634	0.00275
BCAL1596	hypothetical phage protein																							1.581	0.000364	1.533	0.0487
BCAL1597	hypothetical phage protein																	1.648	0.0408					1.586	0.00318
BCAL1599	putative phage transglycosylase																							1.624	0.0099	1.584	0.000702
BCAL1599a	hypothetical phage protein																							1.653	0.00126	1.546	0.00156
BCAL1599b	hypothetical phage protein																									1.51	0.00245
BCAL1601	hypothetical phage protein											2.198	0.0155
BCAL1602	hypothetical phage protein																							1.542	0.012	1.534	0.000398
BCAL1605	hypothetical phage protein																	1.56	0.0317
BCAL1611	dihydroorotate dehydrogenase					-1.5083	0.000352																			-1.57233	0.000329
BCAL1612	putative arginine-tRNA-protein transferase									1.75	0.00189																	1.552	0.0213
BCAL1619	alkanesulfonate monooxygenase																													-2.89855	0.00267
BCAL1620	putative aliphatic sulfonates transport permease																					-1.54321	0.000217							-1.6	0.00295
BCAL1626	conserved hypothetical protein							1.714	0.000583																					-1.51976	0.00316
BCAL1629	hypothetical protein			1.546	0.00347	1.649	0.00196	1.609	0.00277															1.64	0.00952
BCAL1630	conserved hypothetical protein																	1.535	0.0174
BCAL1635a	putative exported protein																													-10.4493	1.47e-05	-4.58716	0.000102
BCAL1636	putative exported endonuclease									-1.81818	0.0137																			-2.40964	0.0196
BCAL1643	putative ATP/GTP binding protein									-1.6835	1.94e-06
BCAL1644	permease protein									-1.57233	0.0198
BCAL1647	putative oligosaccharide ABC transporter											-1.58228	0.0245
BCAL1652	sulfate-binding protein precursor											1.693	0.0131																	1.627	0.0102
BCAL1653	sulfate transport system permease protein																													2.034	0.00365
BCAL1655	sulfate ABC transporter ATP-binding protein																													1.991	0.0183
BCAL1658	putative ribose ABC transporter ATP-binding protein															-1.55763	0.0111													-2.78552	0.0217	-2.57069	0.0319
BCAL1659	putative ribose transport system, permease protein																													-1.63399	0.00103	-1.58228	0.00247
BCAL1661	putative ribokinase																	-1.84843	0.0456
BCAL1662	putative methyl-accepting chemotaxis protein																													-4.97512	0.0177	-2.57069	0.0249
BCAL1663	PrkA family serine protein kinase																											1.666	0.00352	1.934	0.00473
BCAL1664	conserved hypothetical protein																											1.671	0.000302
BCAL1665	SpoVR like protein									2.039	0.0064																	1.553	0.000227
BCAL1668	periplasmic solute-binding protein																			-2.22717	0.0043
BCAL1669	putative amino acid transport system, membrane protein																	-2.06186	0.0322			-1.62602	0.023
BCAL1671	metallo peptidase, subfamily M23B											-1.5748	0.0124
BCAL1672_J_0	TetR family regulatory protein (pseudogene)																															-1.8018	0.00856
BCAL1674	multidrug efflux system AmrA protein																											-2.01207	0.0418			2.489	0.00997
BCAL1675	multidrug efflux system transporter protein													1.669	0.000469
BCAL1676	multidrug efflux system outer membrane protein																	-1.59744	0.0486
BCAL1677	putative type-1 fimbrial protein			1.779	0.0112											-1.86916	0.00452															-4.38596	0.00028
BCAL1679	putative fimbrial chaperone					1.584	0.00103
BCAL1680	putative type-1 fimbrial protein																					-1.58983	0.0234					-1.75131	0.0113
BCAL1681	putative exported protein																											-1.66389	0.0112
BCAL1682	putative methyltransferase																	-1.58228	0.00581
BCAL1687	putative exported protein							1.913	4.6e-05													2.151	0.0292							1.815	0.027
BCAL1692	putative iron transport-related membrane protein					-1.54799	0.00735					-2.25734	0.0414											-2.14133	0.00171	-1.74216	0.00129
BCAL1693	putative iron transport-related membrane protein			-1.56495	0.0335																			-1.88324	3.04e-06	-1.68634	0.00925
BCAL1694	putative iron transport-related exported protein																							-2.1322	0.00613
BCAL1696	ornibactin biosynthesis non-ribosomal peptide synthase			-1.56986	0.0388											1.59	0.0278							-1.92308	2.42e-05
BCAL1698	ornibactin biosynthesis protein			-1.65289	0.0317
BCAL1699	putative L-ornithine 5-monooxygenase													1.557	0.00193					1.548	0.00134
BCAL1700	ornibactin receptor precursor																			1.537	0.0317
BCAL1706	cobalamin adenosyltransferase																															1.906	0.00732
BCAL1707	putative cobalamin biosynthesis related protein																															1.585	0.0305
BCAL1708	uroporphyrin-III C-methyltransferase									-1.61031	0.00989							-1.81818	0.00342					-1.74216	0.0452			-1.61031	0.021			2.322	0.00311
BCAL1710	putative cobalamin biosynthesis-related protein																															2.251	0.0443
BCAL1712	putative magnesium chelatase protein																															2.233	0.029
BCAL1723	precorrin-3b C17-methyltransferase																	-1.75131	0.0107					-1.71233	0.0387
BCAL1725	precorrin-8X methylmutase																															2.064	0.0285
BCAL1726	putative oxidoreductase																															2.069	0.0409
BCAL1728	putative cobalamin biosynthesis-related protein																	-1.66945	0.00794
BCAL1729	putative precorrin-6X reductase			-1.60256	0.0236																	1.646	0.0243
BCAL1749	putative CoA-transferase																													-1.67504	0.00452
BCAL1752	conserved hypothetical protein																	-1.52207	0.0198					-1.81159	0.0145	-1.69779	0.0114	-1.67504	0.00304
BCAL1753	LysR family regulatory protein																											-1.61812	0.0196
BCAL1755	conserved hypothetical protein	2.437	0.00214			2.065	0.000141							4.736	1.83e-06	3.471	0.0011
BCAL1756	putative metal dependent phosphohydrolase	1.783	1.85e-06			1.823	0.00579							2.948	1.34e-05	3.135	0.000621															1.972	0.0205
BCAL1761	MarR family regulatory protein											2.001	0.0269											1.528	0.0429	1.767	0.00961
BCAL1763	putative exported protein									1.772	2.16e-06					1.858	0.00235											1.651	0.00498
BCAL1765	putative exported protein																	-1.5949	0.00937
BCAL1766	OsmC-like protein																	1.707	0.00749
BCAL1796	putative saccharopine dehydrogenase															6.564	0.00201					4.002	0.00597
BCAL1797	AnsC family regulatory protein																							1.783	0.00214	1.535	0.0297
BCAL1801	putative membrane protein																	-1.80505	0.00864
BCAL1802	LacI family regulatory protein																															1.817	0.0193
BCAL1803	2-ketogluconate reductase																															2.991	0.00858
BCAL1804	Major Facilitator Superfamily protein																	-3.46021	0.00263	-2.71739	0.00248	-1.85529	0.000351									3.779	6.33e-05
BCAL1805	putative sugar kinase																	-4.6729	0.00406	-4.38596	0.00127	-2.23214	0.00235									3.932	0.00136
BCAL1806	conserved hypothetical protein																	-13.5318	0.0171	-9.90099	0.0237	-5.37634	0.0158									4.675	0.00454
BCAL1807	LysR family regulatory protein																	-1.67504	0.0268
BCAL1811	putative efflux system transport protein																	-1.8797	0.01
BCAL1818	metallo-beta-lactamase superfamily protein					-1.84843	0.017																			-2.01613	0.0136
BCAL1819	conserved hypothetical protein					-1.69779	0.0148							-1.53139	0.0475											-1.9084	0.0302
BCAL1820	putative membrane protein			-1.82149	0.00482	-1.94932	0.00253					-2.18341	0.0417	-2.09644	0.0473			-2.03252	0.0282							-1.96464	0.00357
BCAL1821	putrescine transport system permease protein											1.579	0.0271											2.1	2.07e-05	2.011	0.00321	1.653	0.0127
BCAL1822	putrescine transport system permease protein																							1.617	0.0296	1.616	0.0281
BCAL1823	putrescine ABC transporter ATP-binding protein													1.537	0.0373									1.568	0.0475	1.657	0.0212
BCAL1824	putrescine-binding periplasmic protein													2.131	0.000741									1.831	0.00294	1.847	0.00541
BCAL1828	putative fimbrial usher protein																							-1.57978	0.0277
BCAL1831	putative betaine aldehyde dehydrogenase					1.706	0.000247
BCAL1832	conserved hypothetical protein											-1.65563	0.0364
BCAL1843	ABC transporter ATP-binding protein											1.755	0.0419	1.505	0.00271
BCAL1845	putative membrane protein																													-1.6	0.00368
BCAL1849	putative exported protein									1.589	0.00577
BCAL1854	putative exported protein																													-1.66667	0.018
BCAL1859	putative dihydrofolate reductase					1.517	0.000198	1.51	0.000154															1.583	8.84e-05	1.504	0.0433
BCAL1864	conserved hypothetical protein																							-1.63934	0.00968
BCAL1865	ribosomal large subunit pseudouridine synthase													-1.51976	0.0257									-1.8315	0.0322
BCAL1866	putative lipoprotein																													-1.66113	0.0451
BCAL1867	putative ATP-dependent DNA helicase-related protein																											-1.61031	0.00773
BCAL1871	kup system potassium uptake protein											1.538	0.0277											1.637	0.00248
BCAL1874	putative ATP phosphoribosyltransferase																													-1.66113	0.0352
BCAL1876	protein HflC																													-1.63666	0.0301	1.585	0.0383
BCAL1877	protein HflK																															2.396	0.00298
BCAL1878	putative GTP-binding protein																													-1.6835	3.46e-05	1.965	0.00735
BCAL1882	putative membrane protein																													-1.66945	0.0095
BCAL1884	putative 1-hydroxy-2-methyl-2-(E)-butenyl 4-diphosphate synthase																													-1.60772	0.00545
BCAL1886	radical SAM superfamily protein																	1.953	0.0488	1.562	0.0022
BCAL1889	putative 23S rRNA (uracil-5-)-methyltransferase																													-1.90114	0.000712
BCAL1896	putative transferase							-1.54799	3.37e-05
BCAL1904	conserved hypothetical protein													1.558	0.00154
BCAL1905	50S ribosomal protein L31							1.829	0.000401			1.665	0.0364															-1.52207	0.0495
BCAL1917	putative exported protein					1.649	0.000189
BCAL1919	ClpB heat-shock protein															3.198	0.0048					1.724	0.0112
BCAL1921	conserved hypothetical protein																	-1.61551	0.00398
BCAL1922	molybdopterin converting factor subunit 2							1.698	0.0279											1.511	0.000465
BCAL1929	putative undecaprenyl phosphate-alpha-4-amino-4-deoxy-l-arabinose arabinosy transferase									-1.54083	0.00388
BCAL1933	L-arabinose formyltransferase									-1.50602	0.00175													-1.57729	0.00604	-1.62075	0.0451
BCAL1938	cysteine peptidase, family C40																	-1.8018	0.0159													1.963	0.00255
BCAL1939	putative integral membrane transport protein											1.931	0.0474	1.916	0.00624									1.815	0.00936	1.61	0.036
BCAL1940	conserved hypothetical protein													1.958	0.00718									1.772	0.00279	1.597	0.0267
BCAL1941	replicative DNA helicase							1.572	0.0029					1.683	0.00139									1.663	0.00154	1.538	0.0239
BCAL1944	putative primosomal replication protein																											-1.61031	0.0415
BCAL1946	conserved hypothetical protein											1.592	0.0287
BCAL1952	conserved hypothetical protein			2.042	3.08e-05	1.767	0.000178	1.717	0.0242															1.652	0.00573			-1.51976	0.00498
BCAL1954	putative exported protein													1.581	0.00886
BCAL1955	putative membrane protein			-1.69492	0.024																			-1.93424	0.00861
BCAL1956	putative lipoprotein											-1.50602	0.0463
BCAL1959	mechanosensitive ion channel protein							1.639	0.00552
BCAL1967	conserved hypothetical protein																	-1.5674	0.01					-1.49925	0.0351
BCAL1972	hypothetical protein																											1.51	0.0103
BCAL1973	endoribonuclease L-PSP family protein																	1.541	0.0182
BCAL1986	putative acetyltransferase																											-1.51286	0.0143
BCAL1988	putative D-amino acid dehydrogenase small subunit																	-1.62075	0.00474					-1.54799	0.0241	-1.5949	0.0408	-1.64204	0.00145
BCAL1989	putative carbohydrate kinase											-1.81818	0.0297	-1.63399	0.0222			-1.5873	0.0228					-1.67504	0.00036	-1.57978	0.004
BCAL1994	ATP-dependent protease La											1.595	0.0092	1.508	0.0338
BCAL2000	putative reductase																	-1.66389	0.0125					-1.51976	0.0474
BCAL2001	LuxR superfamily regulatory protein																	-1.66389	0.0278
BCAL2002	putative porin signal peptide protein			-1.61551	0.0257									-1.60772	0.0394									-1.85529	0.0127
BCAL2012	putative oxidative stress related two-component regulatory system, sensor kinase protein							1.501	0.0103									1.507	0.0359
BCAL2014	carboxymuconolactone decarboxylase family protein																	1.577	7.85e-05
BCAL2020	putative exported protein											-2.40964	0.00908	-2	0.0016	-1.5873	0.0048
BCAL2022	PspA/IM30 family protein																													2.625	0.0185	2.658	0.00145
BCAL2023	putative membrane protein																													2.237	0.0149	2.623	0.00315
BCAL2027	conserved hypothetical protein									2.238	0.000342																	1.681	0.00335
BCAL2034	conserved hypothetical protein															1.5	0.00581							1.985	0.00484	2.325	7.87e-05	1.615	0.00566
BCAL2035A	Endoribonuclease L-PSP family protein					1.774	0.000208							1.726	0.000454
BCAL2045	putative deaminase																	-1.66389	0.0168
BCAL2060	putative exonuclease																									1.537	0.0045
BCAL2061	GMP synthase [glutamine-hydrolyzing]																							-1.56495	0.000235	-1.5528	0.0434	-1.56986	0.00189
BCAL2062	putative membrane protein																							-1.55039	0.0103							1.702	0.0399
BCAL2063	inosine-5'-monophosphate dehydrogenase													-1.79211	0.0301									-1.50602	0.00621		0.00293					1.692	0.0337
BCAL2066	putative DNA-binding protein (pseudogene)			-1.86916	0.00457													-1.52905	0.0409					-1.86916	0.0138		0.00223
BCAL2071	SSRA-binding protein			1.54	0.0277													1.66	0.0259
BCAL2072	putative membrane protein																	1.527	0.00451
BCAL2075	putative ATP-binding protein																							1.504	0.00381
BCAL2076	putative RNA methylase protein																											-1.62075	0.0062
BCAL2077	ribonuclease HII																											-1.54321	0.00116	-1.51745	0.0013
BCAL2078	putative lipid-A-disaccharide synthase									-1.63399	0.000831													-1.56495	0.00383
BCAL2079	acyl-[acyl-carrier-protein]--UDP-N-acetylglucosamine O-acyltransferase																													-1.54321	0.0161
BCAL2084	protease EcfE							1.63	0.000642
BCAL2086	putative phosphatidate cytidylyltransferase									-1.65017	0.00298							-1.76367	0.00695							-1.52207	0.0201	-1.56986	0.0074
BCAL2087	undecaprenyl pyrophosphate synthetase									-1.52672	0.000964																	-1.76056	0.0159
BCAL2088	ribosome recycling factor																											-1.5748	0.00553
BCAL2090	elongation factor TS																											-1.95695	0.00406
BCAL2095	putative deformylase											1.593	0.0364
BCAL2099	putative membrane protein																	-1.53846	0.00934									-1.51745	0.0172
BCAL2100	putative aminotransferase																	-1.73913	0.039					-1.79533	0.03
BCAL2103	succinyl-diaminopimelate desuccinylase									-1.53846	0.0024
BCAL2107	ABC transporter ATP-binding protein																													-1.55039	0.0194
BCAL2112	phosphomethylpyrimidine kinase																							-1.56495	0.027
BCAL2113	conserved hypothetical protein																							-1.51515	0.048
BCAL2115	putative ribosomal-protein acetyltransferase																							-1.5528	0.0457
BCAL2116	putative acyl-CoA-binding protein																	1.583	0.0206
BCAL2117	putative ATP-dependent RNA helicase													-1.54321	0.0478									-1.74216	0.0104	-1.74216	0.0418
BCAL2124	AraC family regulatory protein											-1.59744	0.0298
BCAL2128	cysteine peptidase, family C40											1.863	0.00982	1.756	4e-05																	1.517	0.00045
BCAL2133	putative membrane protein																					1.516	0.0296
BCAL2136A	putative exported protein																	-1.5949	0.000784
BCAL2141	cytochrome O ubiquinol oxidase protein							1.793	3.43e-05			1.537	0.00372
BCAL2142	cytochrome o ubiquinol oxidase subunit III																													-1.62866	0.0096
BCAL2143	ubiquinol oxidase polypeptide I											1.568	0.0104																	-1.82815	0.000265
BCAL2145	NADH-ubiquinone oxidoreductase subunit									1.513	0.0305
BCAL2146	aspartokinase													1.51	0.00301
BCAL2147	tRNA(Ile)-lysidine synthase									-1.51286	0.00546							-1.67224	0.00856					-1.56006	0.0284
BCAL2163	Cupin superfamily protein							1.783	0.0345																							1.683	0.0269
BCAL2183	metallo-beta-lactamase superfamily membrane protein																	-1.70358	0.00197
BCAL2185	lipoprotein releasing system ATP-binding protein																															1.632	0.0479
BCAL2189	peptide chain release factor 2																													-1.5083	0.0198
BCAL2191	putative membrane protein							1.904	0.0486															-1.60256	1.87e-05					1.723	0.00513
BCAL2192	conserved hypothetical protein			1.553	0.0452	1.734	0.0195	1.62	0.0307					1.523	0.0496									1.946	0.0107	1.878	0.0194
BCAL2193	ferredoxin, 2Fe-2S					1.579	0.0163																	1.804	0.015	1.846	0.00888
BCAL2194	chaperone protein HscA homolog					1.574	0.00383							1.658	0.00283											1.864	0.00628
BCAL2195	co-chaperone protein HscB homolog					1.605	0.00115							2.009	0.000865											1.735	0.00431
BCAL2196	HesB family protein					1.863	0.00375							2.232	0.043									1.665	0.014	2.145	9.3e-05
BCAL2197	putative iron-sulfur cluster scaffold protein													2.284	0.0406									1.772	0.000599	1.881	0.000294
BCAL2198	cysteine desulfurase											1.528	0.023	2.038	0.0125									1.654	0.000306	1.825	0.000497
BCAL2199	putative transcriptional regulator protein					1.609	0.000164							1.862	0.000172	1.677	0.0262									1.591	0.00045
BCAL2201	putative membrane protein													-1.51057	0.00927			-1.63132	0.00595					1.7	0.00147	1.658	0.0153
BCAL2205	D-alanyl-D-alanine endopeptidase																															1.742	0.0171
BCAL2206	phasin-like protein									2.044	0.00019	-1.5456	0.0151									-2.91545	0.00619							-1.9685	0.0106
BCAL2207	putative dihydrolipoamide dehydrogenase							1.717	0.0136													-2.19298	0.00241							-1.88324	0.00583	1.956	0.0239
BCAL2208	dihydrolipoamide acetyltransferase component of pyruvate dehydrogenase complex																	-1.74825	0.0293													1.733	0.0385
BCAL2209	pyruvate dehydrogenase E1 component																	-1.83486	0.0164	-1.86916	0.0287											3.254	0.0388
BCAL2219	hypothetical protein (pseudogene)							1.53	0.00985
BCAL2227	putative membrane protein																	-1.56495	0.00332
BCAL2237	putative aminotransferase									1.707	0.0447																	1.612	0.000366			3.029	0.0158
BCAL2238	putative glutamine synthetase									1.821	0.00555																	1.542	0.00371
BCAL2243	conserved hypothetical protein																											-1.56986	0.0166
BCAL2246	histidine ammonia-lyase																					-1.5083	0.0136									1.522	0.00612
BCAL2247	periplasmic glutamate/aspartate-binding protein											1.704	0.00205
BCAL2251	Major Facilitator Superfamily protein											-1.6	0.0167	-1.5625	0.0488																	-1.67224	0.0391
BCAL2252	putative DNA photolyase																	-1.8622	0.0109					-1.69492	0.00213			-1.73611	0.0432
BCAL2254	conserved hypothetical protein																											-1.62075	0.0215
BCAL2261	LuxR superfamily regulatory protein																															1.659	0.00431
BCAL2263	putative 6-phosphogluconolactonase																	-1.58479	0.0311
BCAL2264	AraC family regulatory protein					1.554	0.0264	1.512	0.00413																	1.733	0.00699
BCAL2268	putative stress protein													1.537	0.0389
BCAL2270	conserved hypothetical protein													1.588	0.048
BCAL2277	conserved hypothetical protein																							1.505	0.000693
BCAL2279	conserved hypothetical protein (pseudogene)													-1.53374	0.0032
BCAL2281	putative ferrichrome receptor																															1.877	0.0322
BCAL2282	putative transport related membrane protein							-1.50602	0.0179			1.728	0.0311	1.535	0.0151									1.52	0.0253					1.554	0.0343
BCAL2284	acetyl-coenzyme A synthetase							1.598	0.00128
BCAL2286	putative membrane protein																	-1.56986	0.00202
BCAL2289	putative glutamate racemase																	-1.63132	0.0224
BCAL2290	putative bacterioferritin ferredoxin protein					1.687	0.0153											1.56	0.0323					2.018	0.0216	1.868	0.00829
BCAL2297	conserved hypothetical protein			1.959	0.0276	2.175	0.0111											2.294	0.0211					2.803	0.0211	2.543	0.00748
BCAL2301	putative exported protein																	1.72	0.00178
BCAL2304	putative D-beta-hydroxybutyrate dehydrogenase									1.588	0.00122																	1.552	0.00903			-1.57978	0.00289
BCAL2307	conserved hypothetical protein									1.671	0.000121																	1.669	0.00129
BCAL2312	hypothetical protein			1.731	0.00364			2.033	0.00563															1.793	0.000796	1.731	0.0126
BCAL2316	putative exported protein							1.512	0.00605															1.587	0.00718
BCAL2338	putative NADH dehydrogenase I chain G																													-1.60772	0.0432
BCAL2346	triosephosphate isomerase																	-1.65289	0.0298
BCAL2349	30S ribosomal protein S15							1.725	0.00816			1.682	0.0235	1.501	0.0261									1.76	0.00698	1.612	0.0248
BCAL2350	putative amino acid transporter exported protein																															1.725	0.0194
BCAL2352	putative carbonic anhydrase											-2.5974	0.0489																			2.463	0.00889
BCAL2353	putative sulfate transporter											-2.53165	0.0183							-1.5625	0.0358			-1.56986	0.0347
BCAL2354	2-isopropylmalate synthase											1.504	0.0062
BCAL2355	putative phosphatidyltransferase																	-1.66113	0.00216													1.645	0.0425
BCAL2358	acetolactate synthase isozyme III small subunit					1.553	0.0228					1.553	0.0362	1.827	0.00767
BCAL2359	acetolactate synthase isozyme III large subunit							1.671	0.00266
BCAL2360	putative sigma factor													1.539	0.0107											1.527	0.0058
BCAL2370	putative membrane protein			3.872	3.5e-06	3.364	0.00221	1.793	0.00688	-1.67785	0.0184					-1.68634	0.028									-1.66113	0.00316	-1.99203	0.0202
BCAL2373	putative globin																	-1.52207	0.0276
BCAL2375	putative membrane protein													-1.70648	0.0227
BCAL2381	potassium-transporting ATPase C chain																					-1.85529	0.0455					-1.7094	0.00543
BCAL2382	potassium-transporting ATPase B chain									-1.64745	0.0227																	-1.86916	0.00046
BCAL2383	potassium-transporting ATPase A chain																					-1.80505	0.0248
BCAL2390	coproporphyrinogen III oxidase, aerobic									-1.51515	0.00152
BCAL2392	conserved hypothetical protein																													-1.77305	0.00282
BCAL2397	putative lipoprotein													-1.54799	0.0111									-1.9802	0.00505	-1.65017	0.00131
BCAL2398	putative lipoprotein																							-1.55763	0.00849							1.542	0.0353
BCAL2416	putative lipoprotein																							-1.66113	0.00288
BCAL2419	glycosyl hydrolases family protein																							-1.51515	0.0382
BCAL2423	TetR family regulatory protein																							1.57	0.00312					-1.65289	0.00294
BCAL2424	putative electron transport-related protein																							-1.61551	0.00162
BCAL2428	putative cytochrome C precursor-related protein			1.684	0.00806	1.81	0.00135							1.67	0.0212									1.557	0.00434	1.703	0.00202
BCAL2437	conserved hypothetical protein																													-1.86916	0.0254
BCAL2439	putative membrane protein					-1.5873	0.00366											-1.53846	0.00727
BCAL2440	conserved hypothetical protein															1.928	0.0093
BCAL2441	chorismate lyase															1.665	0.0156
BCAL2442	chaperone protein HtpG															2.386	0.0137
BCAL2444	conserved hypothetical protein									-1.70648	0.0266													-1.79856	0.0237	-1.89036	0.0484
BCAL2445	putative membrane protein									-1.8315	0.012							-1.94553	0.0162					-1.67504	0.0199
BCAL2446	putative aminotransferase																							-1.58479	0.0306
BCAL2451	putative membrane protein																							-1.57978	0.0213	-1.9305	6.56e-05
BCAL2458	rubredoxin																							1.579	0.0119
BCAL2460	4Fe-4S ferredoxin											1.565	0.0284
BCAL2461	putative membrane protein																									1.679	0.000592
BCAL2462	putative RNA polymerase sigma factor, sigma-70							1.578	0.00345			2.609	0.0408	1.811	0.000153			1.708	0.00755							2.45	0.00206
BCAL2463	putative exported protein																											-1.64474	0.0236
BCAL2467	putative lipoprotein							2.662	0.0202													2.004	0.0403							1.861	0.00279
BCAL2468	putative membrane protein							5.236	0.00269													1.977	0.0208
BCAL2471	conserved hypothetical protein																							1.633	0.00236
BCAL2472	alpha,alpha-trehalose-phosphate synthase [UDP-forming]							2.192	0.0442													1.554	0.0194					1.568	0.0258	2.047	0.0102
BCAL2475a	conserved hypothetical protein																	1.549	0.0373
BCAL2476	hypothetical protein			1.528	0.0263																							1.544	0.0452
BCAL2476a	conserved hypothetical protein (fragment)			1.6	0.017
BCAL2477	putative integrase (fragment)			1.575	0.0365													1.91	0.0478
BCAL2479	putative IstB-like ATP binding protein																	1.571	0.0365
BCAL2480b	putative transposase			1.581	0.0227																					1.526	0.00389
BCAL2482	putative outer membrane protein											-1.85529	0.0159
BCAL2483	putative membrane protein													-1.86916	0.0356			-1.85874	0.0067
BCAL2485	putative iron-sulphur cluster binding electron transport protein																											1.72	0.000381	-1.65017	0.0256
BCAL2486	putative iron-sulphur oxidoreductase									1.628	0.00227																	1.917	0.00184	-1.67504	0.0301
BCAL2487	putative D-lactate dehydrogenase																											2.002	0.000145
BCAL2497_J_0_1	putative transposase (pseudogene)																															-2.29885	0.0014
BCAL2503	conserved hypothetical protein											1.8	0.0377
BCAL2504	conserved hypothetical protein																							1.51	0.014
BCAL2505	putative membrane protein																							1.5	0.00775
BCAL2506	conserved hypothetical protein																							1.561	0.0116	1.547	0.0439
BCAL2515	conserved hypothetical protein							-1.62075	0.0411
BCAL2518	putative transcriptional regulator protein			1.599	0.000217			1.576	0.00135															1.845	0.00631	1.803	0.0371
BCAL2523	LysR family regulatory protein											1.545	0.0367
BCAL2527	putative hydrolase																	1.537	0.0116
BCAL2531	hypothetical protein																							1.512	0.0143
BCAL2533	putative methionine aminopeptidase (pseudogene)																	1.532	0.00142
BCAL2536	transposase (fragment)																													2.504	0.000527	3.057	0.000297
BCAL2536a	transposase (fragment)																	1.591	0.00298
BCAL2537	LysR family regulatory protein																							1.679	0.0186
BCAL2538	TetR family regulatory protein													1.573	0.00182									1.547	0.0193	1.523	0.0255
BCAL2550	putative exported protein																	-1.97239	0.000556
BCAL2555	conserved hypothetical protein																							1.539	0.00638	1.577	0.00732
BCAL2558	putative thioredoxin/FAD-dependent pyridine oxidoreductase																													1.717	0.00597
BCAL2559	putative transcriptional regulator							1.536	0.000364					1.582	0.000332			1.92	0.0481	1.733	0.023			1.733	0.0274	1.505	0.046
BCAL2560	putative DNA-binding protein																	1.579	0.00567					1.585	0.00289					1.679	0.0224
BCAL2566	conserved hypothetical protein																	1.607	0.0343					1.611	0.0158
BCAL2570	AraC family regulatory protein																	-1.5949	0.0184			1.541	0.018							1.593	0.00208
BCAL2577	DJ-1/PfpI family protein																									1.51	0.0108	1.539	0.00621
BCAL2578	putative hydrolase																							1.581	0.000256	1.588	0.0325	1.555	0.00257
BCAL2580	hypothetical protein																															-1.62338	0.00657
BCAL2583	putative insertion sequence protein																	1.544	0.0228
BCAL2585	putative nitrilase																															-8.13008	0.00125
BCAL2586	AraC family regulatory protein																															-24.2131	0.0241
BCAL2588	putative transposase (fragment)																	1.576	0.0226
BCAL2607	putative exported protein							3.724	0.00313													2.372	0.0265	1.502	0.0424
BCAL2609	periplasmic histidine-binding protein																													-1.81159	0.0032
BCAL2622	inorganic pyrophosphatase																									1.556	0.00645
BCAL2627	putative hydrolase																											-1.52439	0.00294
BCAL2636	putative fimbriae chaperone																							-1.90476	0.0322	-1.70358	0.0445
BCAL2637	putative fimbriae usher protein																	-1.51286	0.00359					-1.5083	0.00539
BCAL2639	putative hydrolase																							-1.54083	0.0125	-1.56986	0.0452
BCAL2644	putative ATP-binding protein											-1.7452	0.00265													-1.67224	0.00659
BCAL2658	putative cobalamin biosynthesis protein			-1.64474	0.0344													-1.67785	0.000315					-1.6	0.00527
BCAL2662	putative cobalamin [5'-phosphate] synthase																	-1.80505	0.00188
BCAL2666	conserved hypothetical protein																							1.598	0.00302
BCAL2669	putative exported protein			-1.82149	0.000936									-1.86916	0.0497									-2.14592	0.00175
BCAL2671	LysR family regulatory protein																											-2.09644	0.00041
BCAL2675	putative DNA polymerase III chi subunit																	-1.76678	0.0075					-1.62866	0.00392	-1.84162	0.0355
BCAL2677	putative permease protein																													-1.58983	0.00523
BCAL2687	putative lipoprotein											-1.66945	0.00445	-1.54083	0.000655
BCAL2690	short chain dehydrogenase																															-2.52525	0.011
BCAL2691	putative hydrolase											-1.57729	0.0437	-1.53846	0.016			-1.83824	0.0245					-1.5674	0.00313
BCAL2699	NAD dependent epimerase/dehydratase family											-1.86567	0.0464
BCAL2703	conserved hypothetical protein							1.627	0.0303
BCAL2709	conserved hypothetical protein					1.501	0.00705																	1.582	0.00353
BCAL2714	50S ribosomal protein L28							1.879	0.00146																					-1.57233	0.00436	-1.57233	0.00483
BCAL2715	50S ribosomal protein L33					1.514	0.0137	1.615	1.42e-05			1.552	0.0469													1.534	3.13e-05			-1.92678	0.0213	-1.80505	0.00358
BCAL2717	putative nicotinate-nucleotide											-1.5083	0.0461
BCAL2723	putative riboflavin biosynthesis protein																							-1.53139	0.0066
BCAL2728	putative membrane protein																													-2.06612	0.00546
BCAL2730	putative ATP-dependent Clp protease ATP-binding subunit																											1.555	0.0132			-1.66389	0.0375
BCAL2731	ATP-dependent Clp protease adaptor protein ClpS																											1.581	0.0115			-1.67224	0.0171
BCAL2732	cold shock-like protein							1.795	0.0171	1.734	0.033															1.61	0.00347
BCAL2734	conserved hypothetical protein																					1.513	0.0241
BCAL2739	elongation factor G											1.504	0.00439					1.605	0.0415							1.667	0.000673
BCAL2751	putative ketopantoate reductase																	-1.6	0.0149					-1.67224	0.018
BCAL2752	putative membrane protein									1.626	0.000221
BCAL2754	putative chromate transporter protein																	-1.66945	0.0314
BCAL2755	putative integrase													1.53	0.00111
BCAL2757	superoxide dismutase SodB									1.503	0.00151																			2.017	0.034
BCAL2761	putative 3-deoxy-manno-octulosonate cytidylyltransferase																							-1.75439	0.0171
BCAL2764	MviN-like protein																							1.53	0.0189
BCAL2765	putative 30S ribosomal protein S20						0.0148	2.064	0.00172																	1.711	0.0289
BCAL2780	putative thioredoxin protein															1.796	0.014
BCAL2783	putative cyclopropane-fatty-acyl-phospholipid synthase									1.773	0.00323																	1.524	0.0384	1.528	0.00925	-1.50602	0.0279
BCAL2784	conserved hypothetical protein													-1.71821	0.0038			-1.73611	0.044					-1.61551	0.0198
BCAL2790	putative cyclase						0.001					-1.71821	0.0394	-1.55521	0.0428									-1.62338	0.0174	-1.72414	0.0335
BCAL2791	putative kynureninase																							-1.85185	0.0149							-1.84843	0.0361
BCAL2792	putative tryptophan 2,3-dioxygenase																													-1.55521	0.00671	-2.27273	0.000645
BCAL2795	aldehyde dehydrogenase family protein											-1.91571	0.0375	-1.63666	0.0248											-1.5015	0.0498
BCAL2796	putative benzoylformate decarboxylase													-1.85185	0.0168
BCAL2799	putative carbohydrate kinase																	-1.93424	0.000136					-1.6	0.0135
BCAL2810	putative fructokinase																	-1.66945	0.0481
BCAL2815	putative ABC transporter permease component																	-1.96078	0.00268
BCAL2818	putative sugar kinase protein					-1.63666	0.000197											-1.72117	0.00294					-1.92678	0.00386
BCAL2820	efflux system outer membrane protein																															-1.85185	0.0224
BCAL2821	RND family efflux system transporter protein																															-1.66389	0.0385
BCAL2825	AraC family regulatory protein																	-1.7094	0.00583					-1.53139	0.00437
BCAL2826a	putative membrane protein			1.6	0.0183																			1.589	0.000206	1.768	9.3e-05
BCAL2827	conserved hypothetical protein													-1.6	0.0419
BCAL2828	putative exported protein																													2.56	0.0147	2.423	0.00498
BCAL2829	serine peptidase, subfamily S1B																													2.558	0.0409	2.848	0.0318
BCAL2835	conserved hypothetical protein																	-1.58983	0.00972					-1.5873	0.0458
BCAL2838	5'-phosphoribosyl-4-N-succinocarboxamide-5-amino imidazole synthetase																													-1.51976	0.0251
BCAL2843	putative branched-chain amino acid transport protein					-1.51976	0.000124													-1.8018	0.0265					-1.49925	0.000166
BCAL2847	putative methionine aminopeptidase																													-1.5748	0.0305
BCAL2854_J_0	UvrABC system protein C 1 (pseudogene)																															1.599	0.0166
BCAL2857	conserved hypothetical protein																	-2.03252	0.00471					-1.78891	0.0195
BCAL2867	GTP-binding protein LepA 1																													-1.52905	0.0212
BCAL2870	sigma-E factor regulatory protein RseB precursor													-1.7094	0.0391									-1.99601	0.0153	-1.78253	0.0469			-1.77305	0.0101
BCAL2873	putative membrane protein									-1.64474	0.000224							-2.58398	0.0498					-1.95695	0.00886
BCAL2888	ribonuclease E 1																							-1.77305	0.0277
BCAL2892	putative membrane protein																			1.502	0.0103
BCAL2897	conserved hypothetical protein																									-1.65017	0.00805
BCAL2899	4Fe-4S ferredoxin																							1.578	0.0221	1.567	0.0305
BCAL2902	putative branched-chain amino acid transport protein					-1.52439	0.00358
BCAL2903	putative branched-chain amino acid transport protein					-1.51515	0.00922
BCAL2904	conserved hypothetical protein															-1.65017	0.00764					-1.50602	0.0138							-6.28931	0.000217	-3.87597	0.000671
BCAL2905	hypothetical protein																	-1.65017	0.0122	-1.51745	0.0116			-1.61551	2.24e-05
BCAL2907	multidrug resistance protein NorM																	-1.65289	0.0237
BCAL2908	fumarate hydratase class II									1.657	4.55e-05	-1.52672	0.000226																	1.728	0.0465
BCAL2911	proline-rich exported protein																					1.624	0.0365
BCAL2913	sigma-54 interacting regulatory protein																					-1.51976	0.0281									1.512	0.0012
BCAL2914	conserved hypothetical protein																	-1.52905	0.0391
BCAL2922	conserved hypothetical protein																	-1.56495	0.048
BCAL2924	NUDIX hydrolase									1.518	0.0022
BCAL2925	50S ribosomal protein L19							1.66	0.0173
BCAL2926	tRNA(guanine-N(1)-)-methyltransferase																													-1.55763	0.00322
BCAL2931	radical SAM superfamily protein																											1.758	0.0048
BCAL2933	D-amino acid dehydrogenase small subunit																											2.202	0.00969	1.659	0.00737
BCAL2937	ABC transporter membrane permease																													-1.50376	0.000327
BCAL2939	monoglyceride lipase					1.638	0.00728																	1.78	0.00114	1.719	0.021
BCAL2942	cysteine synthase							1.804	0.00201									1.906	0.0112
BCAL2944	ADP-l-glycero-D-manno-heptose-6-epimerase																													-1.64474	0.0226
BCAL2949	integration host factor beta-subunit							1.997	6.18e-07													-1.63934	0.0336
BCAL2952	3-phosphoshikimate 1-carboxyvinyltransferase			-1.5083	0.0165																			-1.5528	0.00782
BCAL2955	phosphoserine aminotransferase																	1.547	0.00127
BCAL2959	3-demethylubiquinone-9 3-methyltransferase																									-1.5083	0.0285
BCAL2960	putative phosphatase																	-1.5083	0.0265
BCAL2962	hypothetical protein									1.622	0.000433
BCAL2962a	hypothetical protein			1.518	0.0469													1.656	0.0344					1.639	0.00623
BCAL2964	putative phage-related DNA-binding protein													-1.66945	0.0102
BCAL2965a	conserved hypothetical protein													-1.5083	0.0272
BCAL2965b	conserved hypothetical protein	1.63	0.000273
BCAL2968	hypothetical protein																											1.555	0.00325
BCAL2971b	conserved hypothetical protein																													-2.8169	0.0237
BCAL2972	conserved hypothetical protein																													-1.69492	0.0063	-1.63132	0.00747
BCAL2973	putative exported protein							2.18	8.21e-05																							-2.5974	0.0146
BCAL2974	putative membrane protein							1.524	0.00135															1.56	0.00603					1.63	0.016
BCAL2975	possible regulatory protein													-2.6455	0.0433
BCAL2976	NAD-dependent formate dehydrogenase gamma subunit																					1.516	0.0355	-1.58479	0.017	-1.51745	0.0261
BCAL2977	NAD-dependent formate dehydrogenase beta subunit																															-1.5625	0.0141
BCAL2980	putative oxygenase																	-1.54083	0.0381
BCAL2981	conserved hypothetical protein			-1.62602	0.00101									-2.01207	0.0294			-1.99601	0.0238					-1.82149	0.00648
BCAL2982	citrate-proton symporter									1.516	0.000179
BCAL2982A	putative membrane protein			-1.7331	0.0266	-2.20264	0.00568							-1.83824	0.0183	-1.99203	0.00239	-2.76243	0.0261	-2.30947	0.0364	-2.12766	0.00122									-1.72712	0.0124
BCAL2983	putative lipoprotein																					-1.52439	0.00466
BCAL2985	GntR family regulatory protein							-1.67785	0.0367		0.0188							-1.80832	0.0311					-1.8622	0.0147
BCAL2986	putative amidotransferase																	-1.77936	0.00745					-1.56006	0.0222
BCAL2987	disulfide bond formation protein B																	-1.51057	0.00651
BCAL2988	conserved hypothetical protein																	-1.60772	0.0235
BCAL2992	putative lipoprotein																									-1.56006	0.0176
BCAL2995	LuxR superfamily regulatory protein							1.543	0.0132																	1.552	0.0226
BCAL2999	putative exported protein			1.56	0.0231	1.614	0.00539											1.573	0.0255					1.551	0.00408	1.655	0.00912
BCAL3003	hypothetical protein																													2.494	0.00403
BCAL3005	possible DNA polymerase/helicase																							-1.52439	0.0173
BCAL3006	cold shock-like protein									1.934	5.21e-06							2.104	0.0287											1.754	0.0468
BCAL3008	putative outer membrane porin protein									2.455	0.00131													1.957	0.00015	1.761	0.048	2.797	0.0101
BCAL3009	transcription elongation factor									1.645	0.000215							1.537	0.0141					1.526	0.0073
BCAL3010	guanosine-3',5'-bis(diphosphate)													-1.7452	0.03
BCAL3011	DNA-directed RNA polymerase omega chain													-1.59744	0.000945							-1.51745	0.0471
BCAL3014	ribonuclease PH													-1.55521	0.00234									-1.5015	0.0186
BCAL3016	putative coproporphyrinogen III oxidase family protein											-1.5083	0.0178
BCAL3020	Major Facilitator Superfamily protein			-1.66389	0.033	-1.5456	0.00178											-1.69779	0.000623							-1.70648	0.0203
BCAL3025	cell division topological specificity factor											1.564	0.027
BCAL3028	acetyltransferase (GNAT) family protein																													1.605	0.00411
BCAL3038	ABC transporter ATP-binding component																	1.722	0.0394
BCAL3041	maltose-binding protein																	1.511	0.0193
BCAL3043	6-phosphogluconolactonase																							-1.54321	0.00981
BCAL3044	glucokinase											-1.66667	0.0372
BCAL3047	Major Facilitator Superfamily protein																									-1.54083	0.0104
BCAL3056	putative aminotransferase											-2.93255	0.0339	-2.3753	0.0127	-1.51745	0.00323							-1.62075	0.000136	-1.74825	0.0493
BCAL3057	putative lipoprotein																					-2.22717	0.000939
BCAL3059A	putative exported protein																	-2.02429	0.0476			1.641	0.00562			-1.77305	0.0366			2.43	0.0109	2.133	0.0337
BCAL3061	putative membrane protein																	-1.6	0.0209
BCAL3071	putative nitrogen assimilation regulatory protein Nac											-1.55521	0.0389													-1.50376	0.00325
BCAL3076A	putative DNA-binding protein			1.521	0.00954					1.614	0.0429													1.657	0.0156
BCAL3079	hypothetical protein																							1.708	0.0262
BCAL3080	hypothetical protein																							1.841	0.0394
BCAL3081	hypothetical protein																							1.616	0.0303
BCAL3093	conserved hypothetical protein																	-1.98413	0.0346					-1.82482	0.0111	-1.83486	0.0483	-1.70068	0.0237
BCAL3094	oxygen-independent coproporphyrinogen III oxidase					-3.19489	0.0343							-3.7594	0.0214											-3.01205	0.0405
BCAL3105	urease beta subunit																							-1.5528	0.00892
BCAL3110	putative 3-deoxy-D-manno-octulosonic acid transferase													-1.51976	0.0391			-1.70068	0.0392
BCAL3123	acetyltransferase									1.524	0.0225							1.508	0.0242						0.0323
BCAL3134	glucose-1-phosphate thymidylyltransferase											1.627	0.0292
BCAL3146	60 kDa chaperonin 1															2.468	0.025
BCAL3147	10 kDa chaperonin 1															2.959	0.0283
BCAL3148	Polyketide cyclase / dehydrase and lipid transport Family											2.139	0.0385	3.268	0.0133	1.954	0.028
BCAL3149	Outer membrane lipoprotein carrier protein LolA											2.855	0.0124	4.22	0.000652	2.314	0.0223
BCAL3150	putative exported protein											3.151	0.00336	4.337	0.00044
BCAL3151	putative transmembrane anti-sigma factor			-1.61812	0.0255							2.755	0.0496	4.426	0.00537	2.307	0.0311													1.998	0.0393
BCAL3152	putative RNA polymerase sigma factor, ECF subfamily			-1.53846	0.0286	-1.63399	0.0199					2.94	0.0334	4.77	0.00734	3.398	0.0131													5.264	0.00667	-8.92857	2.32e-05
BCAL3153	putative lipoprotein											3.467	0.0107	5.817	0.000364	4.452	0.00776					1.989	0.0415					1.952	0.0372	6.885	0.00199	-13.0378	0.000101
BCAL3156	putative periplasmic																	1.632	0.0141
BCAL3159	conserved hypothetical protein																									-1.55039	0.00106
BCAL3160	Major Facilitator Superfamily protein																													-27.248	0.00018
BCAL3161	putative membrane protein																	-1.93424	0.0136											-13.8696	0.003
BCAL3162	hypothetical protein																													-4.58716	0.0145
BCAL3163	putative nucleotidyltransferase																							1.646	0.05					-13.5135	6.19e-05
BCAL3164	serine peptidase, family S10									1.783	0.0241																			-1.96464	0.0179
BCAL3165	probable exported hydrolase																													-2.74725	0.001
BCAL3166	putative lipoprotein																													-2.63852	0.0135
BCAL3167	putative exported protein																													-7.46269	6.05e-05
BCAL3168	putative isomerase																													-5.37634	0.00485
BCAL3169	LysR family regulatory protein																													-4.2735	0.00444
BCAL3170	conserved hypothetical protein																													-9.00901	0.0402
BCAL3171	conserved hypothetical protein																													-2.7248	0.00266
BCAL3172	putative xanthine dehydrogenase large subunit											-1.9802	0.0433	-1.5083	0.0204															-39.0625	0.00295
BCAL3174	Major Facilitator Superfamily protein																	-1.8797	0.008											-2.09205	0.000236
BCAL3176	AraC family regulatory protein																	-1.56986	0.00404
BCAL3178	LysR family regulatory protein											-1.89036	0.0489							-1.54083	0.000611			-2.52525	7.04e-06	-2.44499	0.000699			1.686	0.00413
BCAL3179	probable D-lactate dehydrogenase									1.593	7.21e-05													-1.54799	0.000627
BCAL3186	conserved hypothetical protein																															1.617	0.0221
BCAL3192	putative oxidoreductase									1.658	7.33e-05																	1.679	0.00931
BCAL3193	conserved hypothetical protein																													-6.25	0.0334
BCAL3194	putative membrane protein																							-1.58228	0.0387					-3.33333	0.000367
BCAL3195	conserved hypothetical protein																							-1.65017	0.0206	-1.60772	0.0306			-4.42478	0.0201
BCAL3196	putative ATP-binding regulatory protein																													-1.53846	0.0446
BCAL3197	serine hydroxymethyltransferase									1.663	0.000967
BCAL3204	putative OmpA family lipoprotein									1.581	0.00315
BCAL3205	putative exported protein									1.572	0.00893
BCAL3205a	putative phage-related regulator									1.618	0.000761
BCAL3209	conserved hypothetical protein													1.617	0.0467
BCAL3210	conserved hypothetical protein																	1.549	0.026
BCAL3211	conserved hypothetical protein																											1.714	0.0159
BCAL3213	AraC family regulatory protein																	-1.74216	0.041
BCAL3214	carboxymuconolactone decarboxylase family									2.062	2.08e-06							1.822	9.18e-05							1.517	0.00496
BCAL3215	cysteine peptidase, family C44									1.752	4.34e-07																	1.727	0.000142
BCAL3219	UDP-3-O-[3-hydroxymyristoyl] N-acetylglucosamine deacetylase																	-1.83824	0.0249					-1.54083	0.0451
BCAL3222	putative capsular polysaccharide biosynthesis dehydrogenase/reductase protein																															3.033	0.0295
BCAL3223_J_1	putative capsule polysaccharide biosynthesis/export protein (pseudogene)							1.756	0.00947					1.945	0.00392									1.762	0.00871
BCAL3229A	hypothetical protein																							1.623	0.0101
BCAL3231	hypothetical protein																											1.591	0.0181
BCAL3232	hypothetical protein																											1.598	0.00433
BCAL3233	glcosyltransferase																															-1.61812	0.0179
BCAL3235	putative UDP-galactopyranose mutase			1.568	0.0149			1.641	0.000647					1.626	0.000813									1.764	0.0101
BCAL3248_J_1	putative transposase (pseudogene)																	1.662	0.00363
BCAL3250	putative transposase																											1.517	0.00239
BCAL3252	putative transposase																	1.582	0.0429
BCAL3254	putative transposase																	1.561	0.00502
BCAL3258	tetracycline repressor protein													-1.56986	0.0236
BCAL3259_J_0	tetracycline resistance protein, class C																	-1.76991	0.0169
BCAL3259_J_1	tetracycline resistance protein, class C			-1.52207	0.0397	-1.54083	0.02											-2.02429	0.0339					-1.62075	0.0196
BCAL3263	conserved hypothetical protein																													-1.53846	0.0136
BCAL3269	putative DnaJ chaperone protein															1.928	0.0102
BCAL3270	putative DnaK chaperone protein															2.758	0.00278
BCAL3271	thioredoxin															2.023	0.00362
BCAL3272	putative heat shock protein															1.681	0.00623
BCAL3281	putative DNA gyrase control protein																	1.518	5.69e-06
BCAL3282	putative phospho-2-dehydro-3-deoxyheptonate polyphosphatase									-2.06612	0.00647			1.773	0.019	1.599	0.00244	-1.73611	0.0214					-1.9084	0.011	-1.99601	0.00804
BCAL3283	conserved hypothetical protein									-2.17865	0.00741			1.837	0.0202													-1.5949	0.0214
BCAL3284	conserved hypothetical protein									-2.1978	0.00987			1.836	0.0284							-1.56986	0.0197					-1.8018	0.00764	-1.8622	0.00722
BCAL3288	putative glycolate oxidase subunit GlcD																															1.538	7.33e-05
BCAL3291	conserved hypothetical protein																							-1.79856	0.0419
BCAL3295	putative transposase																															-1.65289	0.0386
BCAL3296	putative 4-hydroxybenzoate transmembrane octaprenyltransferase			-1.51976	0.0266													-1.93424	0.0221					-1.53139	0.013			1.569	0.00719
BCAL3297	putative ferritin DPS-family DNA binding protein																							-1.5528	0.0313			1.848	0.0396
BCAL3299	peroxidase/catalase KatB									1.62	0.0159													-1.5361	0.0443
BCAL3307	putative protein-export membrane protein																									1.575	0.00214
BCAL3308	putative peptidase																											-1.51057	0.0302
BCAL3310	putative exported protein									1.593	0.00214																			-1.6129	0.00146
BCAL3311	putative exported protein																									1.504	0.000221			-1.7301	0.00496
BCAL3312	putative cytochrome b-561 membrane protein													1.515	0.0137															-1.92308	0.00708	1.515	0.0255
BCAL3317	putative membrane protein																													-1.67224	0.0499
BCAL3323	nitrilase											-1.58228	0.0408	-1.69492	0.00776			-2.06186	0.0338	-1.66945	0.0387			-1.65017	0.0115	-1.76056	0.00569
BCAL3325	NAD(P) transhydrogenase subunit beta									1.648	0.00678
BCAL3326	NAD(P) transhydrogenase subunit alpha									1.675	0.00261
BCAL3331	putative glutathione S-transferase											1.905	0.0353	1.832	0.000324									1.879	1.72e-05	1.813	0.023
BCAL3332	aminopeptidase P																	-1.79211	0.0469					-1.62866	0.0239
BCAL3334	putative nitrogen regulation-related protein																													-1.51286	0.00384
BCAL3340	conserved hypothetical protein																							-1.53139	0.0154
BCAL3346	putative HesB-like protein			1.758	0.00229	1.87	0.00167	1.587	0.00616	1.703	0.0296			1.655	0.0409			1.666	0.0315					1.777	0.00599	1.762	0.0084
BCAL3347	30S ribosomal protein S9											1.776	3.05e-05	1.522	0.0213			1.705	0.0155											5.034	0.00367	4.888	0.00183
BCAL3348a	putative exported protein			-1.52905	0.00459																			-1.58983	0.00016
BCAL3349	putative OsmC-like protein			1.563	0.00248													1.567	0.0415					1.565	0.00442
BCAL3350	conserved hypothetical protein													-1.61812	0.015			-2.23714	0.0178					-1.63132	0.0453
BCAL3354_J_0	glutamate/aspartate ABC transporter ATP-binding protein GltL (pseudogene)			1.635	0.000625													1.765	0.0401
BCAL3364	putative gluconokinase					1.653	0.0137	1.75	0.00863			1.661	0.0443											1.531	0.0475	1.739	0.00984
BCAL3365	putative gluconate permease																			-1.50602	0.0127	-1.62866	0.0238
BCAL3366	KHG/KDPG aldolase																	-1.51057	1.43e-06			-1.69205	0.00484
BCAL3367	phosphogluconate dehydratase																	-1.98413	0.0151			-2.57732	0.0213
BCAL3372	putative lipoprotein																	1.501	0.000168
BCAL3375	putative transport-related membrane protein																	-1.81818	0.0125					-1.52207	0.0269
BCAL3382	GntR family regulatory protein																							1.587	7.3e-05
BCAL3389	transketolase 1			-1.55521	0.00156							-1.79856	0.0375					-1.62602	0.0165
BCAL3392	conserved hypothetical protein																							-1.72117	0.0461
BCAL3394	putative exported ribonuclease							1.53	0.000906
BCAL3406	putative dehydrogenase							1.578	0.0197									-1.66945	0.0161													1.664	0.0328
BCAL3409	IclR family regulatory protein															-1.55039	0.0107															1.813	0.00541
BCAL3414	putative exoribonuclease II																											1.565	0.00441
BCAL3415	conserved hypothetical protein													-1.56006	0.0454
BCAL3420	biotin carboxyl carrier protein of acetyl-CoA carboxylase													1.582	0.00246
BCAL3423	putative membrane protein																	-1.79533	0.0458					-1.5528	0.0303
BCAL3426	putative lipoprotein																							-1.52439	0.0227
BCAL3427	histone H1-like protein									2.013	0.035
BCAL3432	cytochrome c assembly protein			-1.65289	0.00348	-1.93798	6.82e-06											-2.0284	0.0109							-1.89753	0.0155
BCAL3439	glutamate 5-kinase							1.537	0.0132											1.505	0.0162
BCAL3442	50S ribosomal protein L21							1.704	0.00826
BCAL3446	type IV pilus assembly protein PilC			-1.56006	0.0395													-2.1097	0.028					-1.66389	0.000315
BCAL3457	cell division protein FtsZ											-1.67504	0.0432																			-1.51976	0.0357
BCAL3464	UDP-N-acetylmuramoylalanine--D-glutamate ligase																											-1.63399	0.000863
BCAL3473	putative outer membrane porin													2.187	3.59e-05									1.905	0.000157
BCAL3481	hypothetical protein									1.524	0.011													1.521	0.00579
BCAL3482	conserved hypothetical protein																							1.521	0.00225
BCAL3483	hypothetical protein			1.564	0.00148			1.503	0.00272	1.648	0.00424													1.568	0.00316
BCAL3489	conserved hypothetical protein									1.744	0.00308	-1.60514	0.0365
BCAL3490	putative exported protein							1.895	0.00613																					2.577	0.00544
BCAL3492	putative exported protein							2.794	0.018
BCAL3494	type III restriction-modification system methylase													1.671	0.0154
BCAL3495	outer membrane porin lipoprotein precursor											1.622	0.00985											1.672	0.000215
BCAL3501	flagellar biosynthetic protein FliR													-1.95695	0.0187	-1.5949	0.00673	-2.19298	0.0334			-2.22717	0.0174			-1.79211	0.0168
BCAL3503	flagellar biosynthetic protein FliP precursor																	-1.72117	0.00451
BCAL3505	flagellar motor switch protein FliN													-1.6129	0.00409							-2.65957	7.95e-05			-1.78891	0.011	-1.8315	0.00285	-4.5045	0.0011
BCAL3506	flagellar motor switch protein FliM																					-2.10084	0.027							-2.07039	0.00352
BCAL3507	flagellar FliL protein													-1.55763	0.0221	-1.51976	0.00715	-1.5873	0.00174			-2.06612	0.0226
BCAL3508	LrgB family protein			-1.62075	0.0176	-1.68067	0.012							-1.86567	0.0254			-3.1746	0.000186	-2.77778	0.000807			-1.67504	0.0125	-1.5748	0.0353
BCAL3512	MarR family regulatory protein							1.736	0.000392															1.608	0.0115
BCAL3514	outer membrane efflux protein																	-1.51057	0.00841
BCAL3517_J_0	general secretory pathway protein L																											-1.57233	0.00832
BCAL3517_J_1	general secretory pathway protein L															-1.73611	0.0414											-1.68919	0.0381
BCAL3521	general secretory pathway protein I																											-1.57233	0.000376
BCAL3524	putative general secretory pathway protein																	-1.79533	6.48e-06
BCAL3528	putative exported protein			1.513	0.0138																					1.533	0.0176
BCAL3530	DNA-binding protein HU-alpha							1.557	0.00927	1.618	0.0136
BCALr00219	tRNA Trp anticodon CCA, Cove score 84.85							1.802	0.00689											2.153	0.00168
BCALr0080	Perfect repeat flanking prophage	2.019	0.00672					3.703	0.0131							-4.87805	0.0417			6.391	0.000134							-6.84932	0.0414	8.953	0.0118	1.58	0.0258
BCALr0164	Perfect repeat flanking genomic island											1.617	0.044	1.589	0.0476			3.095	0.0182	3.486	1.57e-05			1.847	0.00103
BCALr0217b	tRNA Ile anticodon GAT, Cove score 93.29							2.562	0.00026	1.536	0.032													1.527	0.0177
BCALr0217d	23S rRNA															3.025	0.0299
BCALr0218a	tRNA Tyr anticodon GTA, Cove score 66.50	1.697	0.00172																	3.673	9.92e-06	-1.86916	0.0472
BCALr0218b	tRNA Gly anticodon TCC, Cove score 82.17							1.54	0.0031																					-1.69492	0.0173
BCALr0218c	tRNA Thr anticodon GGT, Cove score 90.12							3.455	0.015											16.04	7.63e-05
BCALr0296	TPP riboswitch (RF00059) as predicted by Rfam,																													2.357	0.000398
BCALr0332	tRNA Thr anticodon TGT, Cove score 81.30	2.838	1.59e-05									1.943	0.0166			-1.56495	0.0452	10.06	0.0138	9.004	0.000164			2.353	0.00969
BCALr0409c	tRNA Ala anticodon TGC, Cove score 90.89	4.635	0.000186	-1.76056	0.0379	-1.65837	0.0389			-1.74216	0.0315							12.23	0.0131	24.15	8.7e-05			2.003	0.0213			-4.14938	0.0455
BCALr0409d	23S rRNA					-1.64474	0.00863
BCALr0457	tRNA Lys anticodon CTT, Cove score 94.68	3.05	0.00468			1.565	0.0286									-7.5188	0.0467	10.45	0.0294	31.3	1.98e-06			1.914	0.02			-9.70874	0.0434
BCALr0472	tRNA Phe anticodon GAA, Cove score 86.97							6.32	0.00232							-8.54701	0.0456			12.54	0.000167							-16.1031	0.0365
BCALr0800	tRNA Gln anticodon TTG, Cove score 73.12	5.049	0.0048					1.912	0.034											14.38	9.66e-06
BCALr0914	FMN riboswitch (RF00050) as predicted by Rfam,							1.693	0.000405															1.502	0.00165	1.53	0.0016			1.805	0.000731
BCALr0949	tRNA Met anticodon CAT, Cove score 88.36	1.872	0.000492	1.773	0.000954	2.051	0.00225	1.944	0.00472	1.927	0.00138					-4.23729	0.0276	6.06	0.0243	8.295	5.29e-06	-4.7619	0.0336	2.094	0.000664	2.15	0.0249	-5.10204	0.0321
BCALr0970a	tRNA Asn anticodon GTT, Cove score 85.87							1.734	0.0209							-2.7027	0.0493			7.985	1.31e-05
BCALr1104	TPP riboswitch (RF00059) as predicted by Rfam,																													3.486	0.036	2.357	0.041
BCALr1117	Group I catalytic intron (RF00028) as predicted by Rfam, score 36.46							2.016	0.000883											2.031	0.0373			1.992	0.00211	2.15	0.042
BCALr1279	tRNA Pro anticodon TGG, Cove score 89.00							3.447	0.00304							-3.03951	0.0157			5.426	0.000628	-2.90698	0.0244					-3.80228	0.0108
BCALr1290	Perfect repeat flanking genomic island							1.633	0.00164							-1.76367	0.0479	4.552	0.0146	5.417	5.93e-05			1.556	0.00287			-2.12314	0.0119
BCALr1480	tRNA Val anticodon GAC, Cove score 90.22							1.54	0.0126
BCALr1492	tRNA Pro anticodon GGG, Cove score 81.38	1.621	0.0378					1.527	0.00644							-1.94175	0.00402	5.363	0.00949	8.162	3.35e-07	-1.58983	0.0137	1.977	0.00469			-1.76367	0.00685	1.697	0.0196
BCALr1551a	tRNA Leu anticodon CAG, Cove score 72.78							10.38	0.000369	2.594	0.0287			2.77	0.0226	-15.625	0.0222	6.182	0.0489	15.25	0.000124			2.47	0.0329	2.841	0.0298	-23.8663	0.0229
BCALr1614	tRNA Met anticodon CAT, Cove score 86.01	2.017	0.000971					1.64	0.00552							-2.1692	0.04			22.63	7.37e-08							-2.94985	0.0187
BCALr1625	tRNA His anticodon GTG, Cove score 78.40	8.766	0.0019	-2.94985	0.0249	-2.5	0.0445			-2.94118	0.025							9.948	0.00668	14.23	0.000435							-3.62319	0.0429
BCALr1709	Cobalamin riboswitch (RF00174) as predicted by Rfam, score 82.90																															1.889	0.0122
BCALr1726	Cobalamin riboswitch (RF00174) as predicted by Rfam, score 92.79															-1.53139	0.0173											-1.52905	0.0035
BCALr1899	Bacterial signal recognition particle RNA (RF00169)	1.93	0.00586					4.959	0.000643	3.176	0.000771									3.427	0.0126
BCALr1993b	tRNA Val anticodon TAC, Cove score 94.99															-1.80505	0.0136			6.198	0.00116							-1.70648	0.00454
BCALr2006	tRNA Leu anticodon TAG, Cove score 75.32							2.619	0.0121							-4.71698	0.0209	5.311	0.0135	8.73	0.000286	-3.71747	0.0332	2.084	0.0338			-7.57576	0.0192			3.096	0.0101
BCALr2125c	tRNA Asp anticodon GTC, Cove score 90.27	2.305	0.024					2.602	0.00722											5.894	0.000928							-11.6279	0.0472			5.533	0.0308
BCALr2125e	tRNA Asp anticodon GTC, Cove score 95.34	2.717	0.00718					3.4	0.00434	1.509	0.0261									8.375	5.35e-06											5.484	0.037
BCALr2125f	tRNA Glu anticodon TTC, Cove score 60.10															-11.5741	0.0456	5.242	0.0121	11.02	0.000157							-25.5102	0.0271
BCALr2125g	tRNA Ala anticodon GGC, Cove score 86.46							2.139	0.000184											1.552	0.00937			1.594	0.00396
BCALr2145	tRNA Ser anticodon GCT, Cove score 69.97			1.581	0.0457			1.607	0.0284							-3.08642	0.0358			8.487	1.19e-05	-1.9802	0.0381					-2.95858	0.00458			3.345	0.0459
BCALr2219	tRNA Met anticodon CAT, Cove score 86.80	2.075	0.000413					1.584	0.00513							-2.1097	0.0333			21.91	3.36e-08			1.543	0.00775			-2.71739	0.0142
BCALr2236	tRNA Val anticodon CAC, Cove score 91.15																	5.203	0.00655	7.628	7.71e-05							-4.73934	0.027
BCALr2281	tRNA Ser anticodon GGA, Cove score 70.94	2.302	0.00328													-2.01207	0.0333	5.312	0.0439	6.862	6.1e-05	-2.25225	0.0133					-3.28947	0.00345
BCALr2344	tRNA Leu anticodon GAG, Cove score 63.68							4.901	0.000905	2.141	0.0301					-9.52381	0.0419			14.12	0.000141							-12.3153	0.0458			3.788	0.0179
BCALr2458	tRNA Arg anticodon CCT, Cove score 72.32							1.575	0.00743							-2.36407	0.0438			4.331	2.93e-07	-2.29358	0.0478					-2.60417	0.038
BCALr2687	tRNA Leu anticodon CAA, Cove score 75.09											2.267	5.49e-05					6.083	0.0381	6.638	9.52e-05			2.548	0.00339
BCALr2852a	tRNA Cys anticodon GCA, Cove score 64.58			2.04	0.0408			6.564	0.000528							-5.2356	0.036			11.43	0.000202	-4.90196	0.0402			2.113	0.0447	-11.0497	0.0227
BCALr2852d	tRNA Gly anticodon GCC, Cove score 89.05					1.663	0.0131	3.266	0.000183											2.6	0.000536			1.715	0.0111
BCALr2960	tmRNA as (RF00023) predicted by Rfam, score 135.38	-1.58228	0.02	-2.04918	0.0142	-3.53357	0.00265			1.776	0.00898					-7.5188	0.0111									-1.89753	0.0224
BCALr2994	tRNA Thr anticodon CGT, Cove score 87.03	2.472	0.00983					3.726	0.00466					2.161	0.043			5.418	0.00486	11.34	0.00139					2.19	0.0463
BCALr3009b	tRNA Arg anticodon ACG, Cove score 87.10	5.357	0.000375	-2.11864	0.00797	-1.95695	0.006									-3.15457	0.0372	7.649	0.0419	9.511	0.00357							-4.5045	0.0278
BCALr3016	tRNA Ser anticodon TGA, Cove score 76.15			1.711	0.0435	1.59	0.0182	2.185	0.00156							-1.7094	0.0151			2.37	0.00135			1.728	0.0109	1.628	0.036
BCALr3029	tRNA Ser anticodon CGA, Cove score 71.72	5.166	0.00363	-2.39234	0.0423					-2.59067	0.00507							11.92	0.0118	12.15	0.000914	-6.17284	0.0301					-9.61538	0.026			2.779	0.0181
BCALr3075	Perfect repeat flanking genomic island	3.26	0.00266							-1.66945	0.0482							5.953	0.0153	7.476	3.84e-05											6.583	0.00624
BCALr3205	tRNA Lys anticodon TTT, Cove score 90.90	1.935	0.0315					-2.33645	0.00182	-3.003	0.000227					-1.85529	0.00719	13.44	0.00116	12.41	1.7e-06			2.023	0.0231
BCALr3349	Bacterial RNase P class A (RF00010) as predicted by Rfam, score 344.20			1.889	0.00102	1.97	0.0249	2.339	0.000629			1.535	0.0304							1.751	0.00181			1.537	0.047
BCALr3443	tRNA Pro anticodon CGG, Cove score 81.43							2.854	0.000334	1.54	0.0128					-1.83824	0.000846			5.384	5.08e-06	-1.87266	0.000967	1.549	0.0133			-1.81488	0.00106
BCALr3484	tRNA Val anticodon GAC, Cove score 91.08							1.747	0.00135
BCAM0001	putative sigma factor									1.71	0.000578																	1.549	0.00386
BCAM0005	putative replication protein			1.521	0.00158	1.506	0.00841							1.79	0.000142									1.879	0.00026	1.621	0.0019
BCAM0005A	hypothetical protein									1.624	0.0108
BCAM0007	putative phage integrase																											2	0.00797
BCAM0008	conserved hypothetical protein																											1.872	0.0193
BCAM0012	putative membrane protein									1.615	0.0189
BCAM0015	conserved hypothetical protein									1.608	0.00994
BCAM0020	putative membrane protein											-1.76367	0.0282																	-1.63399	0.0136	-1.71527	0.0325
BCAM0021	putative patatin-like phospholipase									1.816	0.0123
BCAM0022	putative D-beta-hydroxybutyrate dehydrogenase									1.721	0.000467																	1.576	0.00599			-1.81818	0.00389
BCAM0023	acetoacetate decarboxylase									1.702	0.0401																	1.714	0.0122			-1.7762	0.0276
BCAM0025	putative membrane protein					-1.60514	0.00286	-1.50376	0.00729					-1.94175	0.0378					-1.64745	0.012					-1.62866	0.0272
BCAM0028	putative FHA-domain protein									2.662	1.51e-05
BCAM0030	conserved hypothetical protein									4.197	0.0011							1.808	0.00176
BCAM0031	conserved hypothetical protein									3.412	0.00214							1.692	0.00985
BCAM0034	putative short-chain dehydrogenase					1.58	0.0338
BCAM0042	putative aldo/keto reductase																											1.589	0.00265
BCAM0046	hypothetical protein																	1.757	9.8e-06
BCAM0047	putative transporter - LysE family															1.833	0.00314
BCAM0049	CRP family regulatory protein					-3.20513	0.0158							-3.61011	0.0102											-2.7248	0.0277
BCAM0050	universal stress-related protein																											1.763	0.00266	1.542	0.000113
BCAM0052	conserved hypothetical protein									1.586	0.00213													1.515	0.0173	1.501	0.0344
BCAM0058	3-oxoadipate CoA-transferase subunit A																															61.45	4.79e-05
BCAM0059	3-oxoadipate CoA-transferase subunit B													1.602	0.000689																	70.43	0.0119
BCAM0060	3-carboxy-cis,cis-muconate cycloisomerase																															30.44	0.0116
BCAM0061	putative 3-oxoadipate enol-lactonase I																															37.36	2.72e-05
BCAM0062	4-carboxymuconolactone decarboxylase																															48.08	0.0018
BCAM0063	putative 4-hydroxybenzoate transporter																															5.787	0.000584
BCAM0067	putative short chain dehydrogenase									1.675	0.000179
BCAM0069	conserved hypothetical protein									1.725	0.0324
BCAM0070	putative hydrolase									1.579	0.00473
BCAM0082	putative polysaccharide deacetylase			2.49	0.000179	1.962	0.00245
BCAM0083	hypothetical protein			3.599	0.00606	3.094	0.00102	2.262	0.000505
BCAM0086	putative sodium:dicarboxylate symporter family											1.798	0.0145
BCAM0089	putative acetyltransferase - GNAT family																							1.566	0.00132
BCAM0091	putative membrane protein																	-1.82482	0.00582
BCAM0093	MerR family regulatory protein																	-1.54083	0.0248
BCAM0094	xylulose kinase																	-1.73913	0.00332
BCAM0098	putative ABC transporter system permease																									-1.5674	0.0434
BCAM0100	putative periplasmic solute-binding protein													-1.67224	0.0203
BCAM0106	4-hydroxythreonine-4-phosphate dehydrogenase																	-1.54083	0.00738
BCAM0107	LysR family regulatory protein																	-1.5625	0.0352
BCAM0114	putative membrane protein											1.609	0.0321
BCAM0116	putative phytanoyl-CoA dioxygenase protein			1.751	0.0061	2.076	0.000473
BCAM0118	putative lipoprotein							2.546	0.0162
BCAM0121	putative lipoprotein									-1.64745	0.0425
BCAM0125	saccharopine dehydrogenase family protein			1.961	0.0218	2.438	2.9e-05
BCAM0126	putative AMP-binding enzyme																									1.583	0.0249
BCAM0133	LuxR superfamily regulatory protein																	-1.6129	0.0309
BCAM0135	putative quinone oxidoreductase											1.577	0.00873
BCAM0144	DnaJ domain protein															-1.75131	0.0216					-1.52439	0.019
BCAM0145	putative exported protein											-1.61812	0.019	-2.6178	0.00055		0.00813					-2.22717	0.00721
BCAM0149	putative phospholipase D protein																											1.573	0.00378
BCAM0151	conserved hypothetical protein (fragment)																							1.521	0.000388
BCAM0153	2-keto-3-deoxygluconate permease																									-1.51976	0.00339
BCAM0156	transcriptional regulator KdgR																	1.503	0.0449
BCAM0161	AraC family regulatory protein											-1.7301	0.00816
BCAM0163	putative microcin immunity protein															-1.51745	0.0355			-1.92308	0.0022	-1.52905	0.0425							-3.367	0.00123	-3.24675	0.00883
BCAM0165	conserved hypothetical protein					-5.05051	0.00223							-4.13223	0.00414							1.938	0.0267			-2.61097	0.0268	2.071	0.0377
BCAM0166	NADH dehydrogenase																					1.829	0.0236
BCAM0176	AnsC family regulatory protein																													1.884	0.00867
BCAM0178	putative periplasmic solute-binding protein																					1.77	0.00102							-2.27273	0.00108	-3.08642	0.0161
BCAM0180	metallo peptidase, subfamily M23B					-2.62467	0.0117									-2.98507	0.0114	-3.59712	0.00535			-3.93701	0.0024							-2.09644	0.00615	-2.7027	0.0109
BCAM0181	putative catalase															-1.64745	0.0132			-1.83486	0.04	-2.00401	0.0151
BCAM0182	putative cytochrome b561					-1.96078	0.00486							-1.62075	0.0218	-1.58479	0.0231	-2.04918	0.00348	-2.27273	0.008	-1.63399	0.0195
BCAM0185	lectin																													1.595	0.0325
BCAM0186	lectin									2.895	2.03e-05															-1.52672	0.00461			7.887	0.000184
BCAM0187	putative 2-isopropylmalate synthase					1.511	0.0143							2.378	0.000417	1.531	0.0268															-1.53139	0.0117
BCAM0212	conserved hypothetical protein																	-1.60256	0.0315
BCAM0213	putative membrane protein											1.682	0.00833
BCAM0224	putative haemagglutinin-related autotransporter protein											1.85	0.031
BCAM0225	putative haemagglutinin-related protein					1.501	0.0391	1.516	0.00112					1.901	0.0156									1.656	0.00151	1.615	0.00484
BCAM0227	hybrid two component system kinase-response regulator protein									1.531	0.00287
BCAM0231	putative exported protein					2.333	0.0378
BCAM0271	conserved hypothetical protein															2.004	0.0107
BCAM0272	putative acetyltransferase - GNAT family															1.953	0.00354
BCAM0273	conserved hypothetical protein											1.845	0.0477	1.571	0.00872	1.585	0.00218
BCAM0275	conserved hypothetical protein																							1.527	0.0231
BCAM0287	CRP family regulatory protein					-4.31034	0.00375							-5.58659	0.00173											-3.11526	0.0108
BCAM0289	two-component regulatory system, sensor kinase protein											-1.56495	0.0381
BCAM0301	putative membrane protein													-1.64474	0.049
BCAM0306	putative membrane protein	-2.08768	0.0476
BCAM0310	putative ribonucleotide reductase																											1.541	0.00298
BCAM0311	putative 6-phosphofructokinase													-2.19298	0.0392
BCAM0314	conserved hypothetical protein																	-1.55039	0.0121
BCAM0320	putative cytochrome b561																															2.149	0.048
BCAM0323	two-component regulatory system, sensor kinase protein							1.545	0.00125
BCAM0337	conserved hypothetical protein																													1.536	0.0373
BCAM0346	conserved hypothetical protein																	1.633	0.00533
BCAM0354a_J_1	putative acetyltransferase - GNAT family																							1.745	0.00173	1.671	0.0323
BCAM0354a_J_2	putative acetyltransferase - GNAT family							1.507	0.000786															2.693	1.74e-06	3.047	0.0102	1.631	0.00196
BCAM0356	putative aldo/keto reductase																							2.454	2.23e-05	2.367	0.0067
BCAM0367	putative branched-chain amino acid transport protein																	-1.69205	0.0179
BCAM0368	putative branched-chain amino acid transport protein																	-1.81818	0.00187													1.587	0.0108
BCAM0375	Major Facilitator Superfamily protein																	-1.5674	0.0298
BCAM0392	putative acetyltransferase																							-1.51286	0.00142	-1.57978	0.000444
BCAM0393	putative beta-lactamase, class D											-1.70358	0.0419	-1.50376	0.00275
BCAM0394	conserved hypothetical protein											-1.74216	0.0469	-1.56986	0.0205
BCAM0407	putative porin							-1.54083	0.00646	-1.88679	0.00353			1.588	0.00332							-1.75131	0.00213			-1.66945	0.0316	-1.58983	0.00602
BCAM0429	conserved hypothetical protein																													-1.51057	0.0358
BCAM0431	glutathoine S-transferase			1.502	0.0127	1.675	0.00237	1.545	0.00575					1.783	0.00133									1.613	0.00346	1.635	0.00399
BCAM0433	efflux system outer membrane protein	1.576	2.87e-05
BCAM0438	conserved hypothetical protein													1.75	0.00959
BCAM0440	conserved hypothetical protein					1.564	0.0414							1.546	0.0448
BCAM0445	putative exported protein									-1.9084	0.0412
BCAM0450	putative copper-resistance membrane protein											1.62	0.0398
BCAM0454_J_0	AraC family regulatory protein (pseudogene)																													-1.83486	0.0365
BCAM0459	cysteine desulfurase																											-1.52439	0.0252
BCAM0471	conserved hypothetical protein													1.519	0.00443									1.532	0.00284
BCAM0474	hypothetical protein																	1.514	0.0114
BCAM0476	hypothetical protein																	1.668	0.00814
BCAM0476a	hypothetical protein													-1.62075	0.00694													-1.75747	0.00461
BCAM0482	putative methylated-DNA--protein-cysteine methyltransferase											-1.51745	0.0365
BCAM0484	putative hexuronate transporter																	-1.55039	0.0492
BCAM0491	TonB-dependent receptor									-1.6	0.0119
BCAM0493	putative membrane protein									-1.69492	0.0162							-1.97628	0.00716											-1.87617	0.00575
BCAM0498	putative aldehyde dehydrogenase																	-3.92157	5.52e-05	-4.1841	6.69e-05	-2.93255	0.0141									-1.51057	0.000192
BCAM0500	putative exported protein																	-1.5748	0.0304
BCAM0502	conserved hypothetical protein																					1.68	0.0308
BCAM0510	putative membrane protein					1.574	0.0212	1.858	0.00506					1.57	0.0208									1.871	0.00492	1.807	0.0111
BCAM0521	putative IstB-like ATP binding protein																	1.576	0.0486
BCAM0523	conserved hypothetical protein (pseudogene)																													-18.3486	0.03
BCAM0524	putative AAA ATPase family protein									-2.05339	0.0132
BCAM0528	putative oxidoreductase/short-chain dehydrogenase							2.376	7.24e-05	1.502	0.00351	-2.85714	0.041	-1.70068	0.00104					2.565	0.000269	3.239	1.66e-05
BCAM0533	putative membrane protein			-1.60256	0.0377																			-1.56495	0.0326
BCAM0535	putative membrane protein			-1.52672	0.0051
BCAM0536	putative membrane protein											1.548	0.0235
BCAM0539	conserved hypothetical protein					-1.68634	0.00384
BCAM0540	putative serine acetyltransferase					1.509	0.009											1.553	0.00337											1.651	0.0285
BCAM0542	conserved hypothetical protein									-1.57978	0.000337
BCAM0544	putative acetylglutamate kinase					1.668	0.0136			1.719	0.000553											-1.76991	0.0433
BCAM0545a	putative membrane protein					1.507	0.00467
BCAM0546	hypothetical protein											-1.72117	0.000851	-1.66945	0.000921
BCAM0548	60 kDa chaperonin 2																	2.349	0.00223
BCAM0550	putative exported lipase																					-1.52207	0.0445					-1.72712	0.0228
BCAM0552	putative sigma-54 dependent transcriptional regulator			-1.84502	0.014
BCAM0562	conserved hypothetical protein											1.504	0.0386
BCAM0576	conserved hypothetical protein																							1.592	0.000187
BCAM0580	putative cyclic-di-GMP signaling protein									1.575	3.82e-05
BCAM0583	AraC family regulatory protein																												0.0108
BCAM0589	conserved hypothetical protein									1.519	0.0262
BCAM0599	putative transcriptional regulator																													-2.01613	0.000388
BCAM0600	conserved hypothetical protein			-1.55521	0.0415													-1.69779	0.000257													1.539	0.00518
BCAM0602	conserved hypothetical protein													-1.50376	0.0365
BCAM0603	conserved hypothetical protein													-1.73913	0.0412									-1.7094	0.0416	-1.74825	0.0368
BCAM0628	putative low molecular weight phosphotyrosine protein phosphatase															1.564	0.0104					1.563	0.00342
BCAM0633	conserved hypothetical protein					1.527	0.00272			2.079	0.00948
BCAM0634	hypothetical protein			1.62	0.0315	1.678	0.0195			2.362	0.00177
BCAM0635	AnsC family regulatory protein																							1.751	0.0268
BCAM0638	4-hydroxyphenylacetate 3-monooxygenase, reductase component											1.52	0.0122
BCAM0642	conserved hypothetical protein																	-1.98413	0.0485					-1.88679	0.0456
BCAM0643	conserved hypothetical protein																	-1.56986	0.0335					-1.69492	0.0181
BCAM0656	putative 3-hydroxyacyl-CoA dehydrogenase											1.808	0.0344					1.51	0.0101
BCAM0657	Major Facilitator Superfamily protein																							-1.52905	0.028
BCAM0679	conserved hypothetical protein									1.584	0.00218
BCAM0683	LysR family regulatory protein											-1.86567	0.038
BCAM0684	putative oxidoreductase											-1.52905	0.0425					-1.53374	0.0475
BCAM0689	putative membrane protein																	-1.76367	0.0235
BCAM0693	conserved hypothetical protein																	1.67	0.00263
BCAM0695	putative lipoprotein																	-1.69779	0.0324	-1.66667	7.36e-05			-1.56495	0.000599	-1.53374	0.000243
BCAM0702	LysR family regulatory protein																							-1.58228	0.000711
BCAM0707	putative nicotinamide mononucleotide transporter									-1.5528	0.0141			-2.0202	0.0223									-1.63399	0.0144
BCAM0709	putative exported protein																													-1.91205	0.00393
BCAM0712	cobalt-zinc-cadmium resistance protein									-1.80505	0.0104
BCAM0725	conserved hypothetical protein											1.569	4.07e-06	1.613	0.00063
BCAM0726	conserved hypothetical protein													1.504	0.00142	1.762	0.00268					1.78	0.00528
BCAM0727	conserved hypothetical protein													1.71	0.00411	1.864	0.00666					1.655	0.00664
BCAM0731	MarR family regulatory protein																											-1.77305	0.0146
BCAM0733	putative oxidoreductase/monooxygenase			-1.59744	0.00956																			-1.65017	0.0143
BCAM0737	putative SAM-dependent methyltransferase											-2.11864	0.0428
BCAM0740	conserved hypothetical protein									1.542	0.000327
BCAM0741	LysR family regulatory protein																							1.84	0.000483	2.059	9.67e-06	1.764	0.00856
BCAM0744	Major Facilitator Superfamily protein							-1.53374	8.06e-05
BCAM0750	conserved hypothetical protein							1.901	0.0115																			-1.99203	0.00285			1.867	0.00992
BCAM0751	LysR family regulatory protein																	1.511	0.00437
BCAM0763	putative carbohydrate-binding lipoprotein															1.605	0.0216
BCAM0774	poly[D-(-)-3-hydroxybutyrate] depolymerase							1.837	0.0111													1.535	0.00999
BCAM0776	putative cNMP-binding domain protein			1.896	0.0467											-1.60514	0.00846					-1.51515	0.00957							-3.37838	0.00283	-3.01205	0.0281
BCAM0778	OmpA family protein																													-2.14592	0.00237	-2.07039	0.00119
BCAM0779	putative methyl-accepting chemotaxis protein																													-2.41546	0.0403
BCAM0780	putative helicase													-1.9305	0.000658	-1.66667	0.00672
BCAM0782	putative prolidase																													1.681	0.00465
BCAM0783	Major Facilitator Superfamily protein											-1.5015	0.0418
BCAM0796	conserned hypothetical protein									-1.5748	0.00132
BCAM0800	conserved hypothetical protein																											1.842	0.00751	1.832	0.00629
BCAM0801	LysR family regulatory protein																								0.0404
BCAM0802	putative NAD(P)H dehydrogenase											1.775	0.0427
BCAM0810	putative aromatic oxygenase															-1.69492	0.000602
BCAM0811	putative aromatic oxygenase															-1.51057	0.00572
BCAM0813	putative aromatic hydrocarbons																	-1.56986	0.0344
BCAM0815	putative DNA binding protein											1.611	0.0234	1.598	0.0143
BCAM0817	putative acetolactate synthase									1.801	0.000722
BCAM0818	putative aldehyde dehydrogenase									1.872	0.00244
BCAM0820	hybrid two component system kinase-response regulator protein																	1.604	0.0472
BCAM0821	putative methyl-accepting chemotaxis protein																															-2.1692	0.023
BCAM0822	putative chemotaxis-related protein																															-1.9305	0.00272
BCAM0823	putative chemotaxis-related methyltranferase																															-1.73913	0.0475
BCAM0829	putative riboflavin synthase alpha chain													1.514	0.0341									1.509	0.000105	1.561	0.0119
BCAM0829a	RimL, Acetyltransferases, including N-acetylases of ribosomal proteins											2.509	0.000434	2.46	4.15e-07	2.138	0.00136
BCAM0831	ABC transporter ATP-binding membrane protein	1.603	0.00546									1.914	0.0151	2.43	0.000161	3.013	0.00322
BCAM0834	LysR family regulatory protein																											-1.59236	0.0301
BCAM0853	conserved hypothetical protein									1.76	0.00273
BCAM0854	bifunctional exopolysaccharide biosynthesis protein (phosphomannose isomerase and GDP-D-mannose FT pyrophosphorylase)																													1.788	0.0264
BCAM0855	UDP-glucose dehydrogenase																	-1.51976	0.0235											3.454	0.00693
BCAM0856_J_0	undecaprenyl-phosphate glucosyl-1-phosphate transferase (pseudogene)																													2.283	0.0206
BCAM0858	putative polysaccharide biosynthesis/export lipoprotein																													1.742	0.0477
BCAM0860	glycosyltransferase																	-1.87617	0.00139
BCAM0865	Major Facilitator Superfamily protein									-1.5949	0.0212													3.071	2.88e-06	2.596	0.000137	2.401	0.000446
BCAM0868	AraC family regulatory protein																							-1.5674	0.0167
BCAM0871	putative transcriptional regulator									1.573	0.00726
BCAM0872	GtrA family membrane protein																	-1.97239	0.0149
BCAM0874	periplasmic solute-binding protein											1.905	0.0437					1.787	0.0143					1.691	2.01e-05	1.761	0.0047
BCAM0881	putative alpha amylase-family protein													-1.91205	0.0187
BCAM0882	putative exported protein			-1.57233	0.00305									-1.66113	0.0363									-1.7331	0.00106	-1.67504	0.0408
BCAM0885	putative membrane protein																	-1.52672	0.0351
BCAM0888	conserved hypothetical protein			-1.51515	0.0226									-1.76991	0.0272									-1.70648	0.00784
BCAM0889	putative molybdenum transport protein																							-1.52207	0.0247
BCAM0893	PAP2 superfamily protein			-1.67785	0.00626	-1.63132	0.00473											-2.31481	0.0485					-1.71527	0.0259	-1.79211	0.0439
BCAM0895	conserved hypothetical protein																															-5.07614	0.00504
BCAM0896	putative organic hydroperoxide resistance protein					1.563	0.002	1.827	0.0054					2.014	3.97e-05									1.634	0.00496	1.715	0.0039
BCAM0898	putative membrane protein																	-1.63934	0.0333
BCAM0899	putative homoserine kinase																													-1.54799	0.00582
BCAM0915	30S ribosomal protein S21 2							1.627	0.00195																							2.985	0.000905
BCAM0916	conserved hypothetical protein																	1.622	0.0175
BCAM0919	putative phospholipase D																							1.535	0.000338
BCAM0923	putative lipoprotein			11	0.000138	11.33	0.00371			-1.56986	0.041
BCAM0924	two-component regulatory system, response regulator protein			4.847	4.05e-06	4.631	0.0205
BCAM0925	multidrug efflux system outer membrane protein			12.8	1.2e-06	16.51	0.000128
BCAM0926	multidrug efflux system transporter protein			17.75	9.41e-05	27.45	4.91e-06
BCAM0927	multidrug efflux system transport protein			13.75	0.0168	22.43	0.0048
BCAM0928	aminoglycoside 3'-phosphotransferase																											-1.66945	0.00883
BCAM0931	catalase precursor											1.721	8.11e-05
BCAM0934	efflux system transport protein															1.623	0.0104
BCAM0937	putative monooxygenase, luciferase-like																	-1.58228	0.0154
BCAM0942	putative exported protein															1.997	0.00278							4.636	2.93e-06	4.325	4.68e-06	5.702	2.96e-05	-1.99203	0.00795	-2.23214	0.00606
BCAM0945	putative membrane protein													-1.63132	0.0108
BCAM0946a	putative membrane protein									-1.52207	0.0133
BCAM0948	TonB-dependent receptor													1.658	0.00136													-1.69779	0.00715
BCAM0949	lipase									-1.59236	0.0043			1.627	0.000773													-1.93798	0.00194	-1.63666	0.000692
BCAM0950	lipase chaperone									-2.04499	4.94e-05																	-2.17865	0.0142
BCAM0953	extracellular solute-binding protein									1.592	0.02
BCAM0966	GntR family regulatory protein					1.506	1.31e-05							1.624	0.00552									1.778	0.00132	1.698	3.47e-06					1.692	0.0157
BCAM0973	AraC family regulatory protein																							-1.6835	0.0046
BCAM0977	AnsC family regulatory protein					1.572	0.0064	1.628	0.000508					1.848	0.000162									1.647	0.00378	1.575	0.0379
BCAM0986	aspartate-semialdehyde dehydrogenase												0.000238		0.000166	1.717	0.000363
BCAM0987	flagellar hook protein 2 FlgE2			1.911	0.0182	1.654	0.0442															-1.8622	0.00342							-1.58983	0.00872
BCAM0992	putative DNA methylase																	1.561	0.000184
BCAM0996	putative peptidoglycan-binding membrane protein																							-1.58228	0.00596
BCAM1003	putative epimerase																					1.511	0.0103
BCAM1004	GCP-mannose 4,6-dehydratase									1.639	0.00262																			2.723	7.19e-05
BCAM1005	putative acyltransferase					-1.77305	5.35e-06					-2.06186	0.0171	-2.22222	0.0268			-2.42131	6.98e-05	-1.94932	0.000343									2.946	0.0204
BCAM1009	putative acyltransferase			-1.70358	0.000115	-1.76678	0.0277											-2.27273	0.0245	-1.63399	0.00517					-1.55039	0.00229
BCAM1010	putative UTP-glucose-1-phosphate							1.583	0.00273	1.506	0.0124																			3.599	1.35e-05
BCAM1011	putative acetyltransferase																	-1.64474	0.000593											1.503	0.00622
BCAM1012	putative histone-like protein							1.514	0.00216
BCAM1013a	aminoglycoside-3''-adenylyltransferase													1.547	0.00201
BCAM1015	putative porin											1.866	0.0493	1.885	0.00623			1.793	0.049
BCAM1017_J_1	formate dehydrogenase, major subunit																	1.629	0.000761
BCAM1019	formate dehydrogenase, iron-sulfur subunit																													1.551	0.00833
BCAM1039	hypothetical phage protein																											-1.72712	0.000756
BCAM1042	putative phage membrane protein																					-1.5083	0.000663
BCAM1043	putative phage membrane protein							-1.55039	0.0174
BCAM1044	hypothetical phage protein							-1.55039	0.0204
BCAM1051	putative phage death-on-curing protein																															-1.62338	0.0242
BCAM1053	putative reverse transcriptase - Group II factor							1.612	0.000805									1.987	0.000168	1.647	0.00129
BCAM1053C	hypothetical phage protein																	1.721	0.00835					1.505	0.0127
BCAM1057	putative phage endodeoxyribonuclease RusA																															1.619	0.00738
BCAM1058	putative phage DNA-binding protein																					1.685	0.0212
BCAM1062	hypothetical phage protein			1.549	0.00193													1.76	0.00661					1.63	0.00122	1.517	0.00801
BCAM1065	putative phage head protein													-1.5015	0.00717					-1.53374	0.00308											2.063	0.00576
BCAM1067	hypothetical phage protein																															3.105	0.0477
BCAM1069	hypothetical phage protein																															1.683	0.00647
BCAM1072	hypothetical phage protein																													1.701	0.00675	2.299	0.00118
BCAM1076	hypothetical phage protein			1.607	0.0275
BCAM1079	hypothetical phage protein																	1.521	0.0108
BCAM1082A	putative exported phage protein																	1.534	0.0116
BCAM1083	putative transmembrane phage protein			1.507	0.046
BCAM1084	hypothetical phage protein																													1.513	0.0105	2.309	0.00201
BCAM1092	putative phage lysozyme																															1.744	0.0195
BCAM1093	hypothetical phage protein													-1.71233	0.00488					-1.63666	0.00753
BCAM1102	Major Facilitator Superfamily protein							1.563	0.00576
BCAM1110	Major Facilitator Superfamily protein											-1.51976	0.00256					-1.60772	0.0429
BCAM1112	biodegradative arginine decarboxylase																									-1.6129	0.0324
BCAM1117	conserved hypothetical protein																							-1.83824	0.0338
BCAM1120	periplasmic dipeptide transport protein											1.539	0.0191
BCAM1129	conserved hypothetical protein							2.572	1.27e-06											2.441	0.000117	2.886	5.59e-05
BCAM1149	putative lipoprotein							1.527	0.00499															4.318	4.91e-06	3.394	6.01e-06	2.147	0.00079
BCAM1166	putative membrane protein									-1.65289	1.02e-07																					1.79	0.000544
BCAM1171	Major Facilitator Superfamily protein											1.718	0.0137	1.548	0.0154
BCAM1187	TonB-dependent siderophore receptor															-1.87617	0.0114													-2.14133	0.0294
BCAM1191	L-asparagine permease	-1.76991	0.0176			-1.88324	0.0113	-1.64745	0.0364	-1.72414	0.0211									-1.79211	0.02
BCAM1196	putative methyl-accepting chemotaxis protein			-1.8018	0.00536																			-1.63666	0.0197
BCAM1198	conserved hypothetical protein																															-1.87266	0.00162
BCAM1200	putative membrane protein							1.654	0.00041					1.511	0.00119									1.753	0.00019	1.771	0.00039
BCAM1214	putative beta-hydroxylase							2.077	0.000455															1.869	0.0135	1.551	0.00971
BCAM1217	alkyl hydroperoxide reductase subunit C															1.701	0.00778	1.507	0.0269
BCAM1229	putative membrane protein																	-1.72712	0.00105
BCAM1230	putative exported protein											1.738	2.53e-05
BCAM1239	conserved hypothetical protein													-1.70358	0.0413															2.749	0.00609	2.547	0.00201
BCAM1242A	putative exported protein													1.528	0.0232
BCAM1244	putative phosphonopyruvate decarboxylase																											-1.65563	0.047
BCAM1251_J_1	putative multidrug resistance transporter (pseudogene)																	-1.58228	0.0107
BCAM1257	MerR family regulatory protein																	-1.57233	0.0244
BCAM1259	RNA polymerase sigma factor															1.785	0.0165													1.592	0.0413
BCAM1260	putative lipoprotein					-1.51976	0.00103											-1.51745	0.0346
BCAM1261	putative membrane protein													-1.65837	0.0211
BCAM1268	putative FAD-binding oxidoreductase			-1.58228	0.0142													-1.68067	6.3e-05					-1.66667	0.0111
BCAM1274	3-hydroxybenzoate-6-hydroxylase																	-1.52905	0.00847
BCAM1276	ArsR family regulatory protein	1.508	0.000116
BCAM1279	conserved hypothetical protein									1.714	0.0478																	1.64	0.000848
BCAM1281	conserved hypothetical protein													-1.79211	0.0424
BCAM1282	putative di-haem cytochrome c peroxidase									-1.76056	0.00725
BCAM1285	putative membrane protein																											1.589	0.000287
BCAM1286	secondary glycine betaine transporter betu									-1.65289	0.009							-1.55039	0.039
BCAM1294	ABC transporter, permease protein											-2.05761	0.043											-1.55039	0.00934	-1.58479	0.0492
BCAM1296	putative peptidase													-1.5456	0.0267
BCAM1306	putative amino acid permease													-1.62075	0.0241
BCAM1316a	conserved hypothetical protein																	2.541	0.0133
BCAM1316b	conserved hypothetical protein					1.873	0.000481	1.548	0.0498					1.674	0.00641
BCAM1320	putative exported protein									-2.49377	0.00126
BCAM1344	conserved hypothetical protein																					-1.73913	0.0259
BCAM1347	putative acyl carrier protein																											-1.60772	0.00762
BCAM1348	putative cyclic nucleotide-binding protein																											-1.61812	0.022
BCAM1354	putative membrane protein					-1.83824	0.0102							-1.5528	0.0114
BCAM1355	putative phosphotransferase													-1.51976	0.0455					-1.62866	0.0272
BCAM1356	putative gluconate 2-dehydrogenase subunit 3																	-25.641	9.76e-07	-29.4985	1.34e-06	-12.8535	0.0162							-1.79211	0.0386
BCAM1357	gluconate 2-dehydrogenase flavoprotein subunit																	-7.14286	4.81e-06	-7.29927	4.44e-06	-5.52486	0.00669							-1.61551	0.00897
BCAM1358	gluconate 2-dehydrogenase cytochrome c subunit																	-24.6914	6.37e-08	-25.3807	0.00013	-9.80392	0.0167
BCAM1361	putative sugar-binding transporter																													-1.55763	0.0231
BCAM1363	conserved hypothetical protein									2.597	3.73e-05																	1.898	0.0205	2.097	0.0028
BCAM1364	putative NAD dependent epimerase/dehydratase			2.242	6.8e-05	1.838	0.000569	1.79	0.0302
BCAM1366	putative 5-carboxymethyl-2-hydroxymuconate isomerase/decarboxylase HpaG																	-1.5083	0.00359									-1.5748	0.0287
BCAM1385	putative sulfonates ABC transporter																	1.561	0.00433
BCAM1389	conserved hypothetical protein																	1.537	0.042
BCAM1405	levansucrase																					2.415	0.0154
BCAM1406	LacI family regulatory protein			-2.2779	0.0289	-1.57233	0.015	-1.7094	0.011	-1.69779	0.0266					2.642	0.0292	-3.53357	6.08e-05					-2.32019	0.00119
BCAM1408	xenobiotic reductase																															1.503	0.0243
BCAM1409	putative membrane protein																	-1.66667	8.99e-05
BCAM1411	putative short-chain dehydrogenase									1.531	0.00402
BCAM1412	conserved hypothetical protein					1.629	0.0175			1.777	0.000569
BCAM1413a	conserved hypothetical protein									1.646	0.0155
BCAM1414	conserved hypothetical protein													1.684	0.0359	1.517	0.0347
BCAM1416	LysE-family transportery																							-1.67224	0.000596			-1.70358	0.0217
BCAM1418	two-component regulatory system, response regulator protein																													-1.65289	0.0103
BCAM1421	RND family efflux system transporter protein					1.842	0.015							2.79	0.000623	1.572	0.0378							2.017	0.00563	2.049	0.00336					1.575	0.0174
BCAM1424	methyl-accepting chemotaxis protein															-1.59236	0.0136													-6.49351	0.0422	-4.31034	0.0215
BCAM1427	LysE family transporter															1.651	0.00398	-2.26757	0.00264	-1.8018	0.0242
BCAM1439	Major Facilitator Superfamily protein													-1.5949	0.0336
BCAM1443	putative exported protein									1.595	0.0284																	1.758	2.71e-05
BCAM1449A	putative amino acid permease											1.548	0.0322					1.567	0.0393
BCAM1451	putative exported protein													-1.57233	0.0416			-2.17865	0.0329	-1.83824	0.0207					-1.73913	0.00228
BCAM1454	putative exported protein													-2.66667	3.78e-05	-2.28311	0.0185					-2.51889	0.0208
BCAM1455	putative porin															-1.54321	0.00326	-1.51976	0.00174			-1.95312	0.000294
BCAM1460	Major Facilitator Superfamily protein			-1.64204	0.0377
BCAM1465	putative exported protein																	1.623	0.0386
BCAM1483	cyclic nucleotide-binding transcriptional regulator					-1.86567	0.0053							-2.26757	0.00121											-1.69492	0.0116
BCAM1484	two-component regulatory system, response regulator protein					-1.9685	0.000722							-3.125	0.000106											-2.43309	0.000309
BCAM1485	putative ornithine cyclodeaminase									-1.89753	0.00924							-1.5748	0.0476							-2.01613	0.0286	-2.1978	0.0269
BCAM1487	putative ABC transporter, substrate-binding protein									-1.85529	0.00769																	-1.5625	0.0319
BCAM1488	putative proline racemase									-2.0284	0.0499																			-1.5748	0.0261
BCAM1490	conserved hypothetical protein											-1.51515	0.000293							-1.5625	0.00239
BCAM1491	putative exported protein											1.815	0.0301			1.58	0.0267							1.509	0.0432	1.745	0.0137
BCAM1492	putative exported protein					1.663	0.000129							1.787	5.82e-05									1.691	0.00386	1.787	0.00157
BCAM1501	conserved hypothetical protein					-1.87617	0.000278
BCAM1503	putative methyl-accepting chemotaxis protein															-1.79211	0.0121													-16.9205	0.00129	-9.90099	0.0148
BCAM1506	putative phospholipid-binding lipoprotein											-1.71233	0.0244	-1.5674	0.0122
BCAM1510	putative CBS-domain protein					-1.60514	0.000384					-2.34192	0.0329	-2	0.0104			-2.22222	0.0109	-1.58479	0.0023			-1.5674	0.000895	-1.75131	0.00509
BCAM1514	putative outer membrane protein											-1.8018	0.0192
BCAM1515	conserved hypothetical protein																	-1.74216	0.0251
BCAM1518	conserved hypothetical protein											1.506	0.0499
BCAM1530	putative peptidase																	-1.56006	0.0194
BCAM1532	two-component regulatory system, response regulator protein																													4.978	5.13e-05	5.308	0.00086
BCAM1534	conserved hypothetical protein															1.733	0.0148
BCAM1536	TetR family regulatory protein																							1.515	0.0204
BCAM1542	putative aldehyde dehydrogenase																													1.519	0.00948
BCAM1546	conserved hypothetical protein																	-1.58228	2.78e-05
BCAM1548	conserved hypothetical protein																	-1.50602	8.72e-05
BCAM1549	putative porin															-1.57978	0.00336
BCAM1551	putative dehydrogenase, cytochrome C subunit													-1.93424	0.0336	-1.91939	0.024					-1.87266	0.0226					-1.96078	0.0332	-3.1348	0.0395
BCAM1552	putative dehydrogenase, iron-sulfur binding subunit									-1.57233	0.00134			-1.65837	0.00212							-1.71821	0.0291							-5.84795	4e-06
BCAM1553	putative dehydrogenase, molybdenum-binding subunit									-1.65563	0.000799			-1.8797	0.00592			-1.51286	0.0318			-1.71821	0.0285							-2.73224	0.0469
BCAM1558	putative recombination-associated protein													1.508	0.00101											1.528	0.000623			-1.57978	0.0025
BCAM1562	putative monooxygenase																													1.569	0.00313
BCAM1564	putative solute-binding protein																							-1.54321	0.00664
BCAM1570	alcohol dehydrogenase							-1.62075	0.0369
BCAM1573	alpha,alpha-trehalose-phosphate synthase													-1.68067	0.0484							-1.52905	0.0211
BCAM1575	putative cell division-related metallo peptidase											-1.87266	0.00404
BCAM1578	conserved hypothetical protein																															-1.55039	0.0146
BCAM1587	conserved hypothetical protein											1.539	0.00149
BCAM1588	putative lyase									-1.5361	0.00418							2.605	0.00922
BCAM1593	vitamin B12 transporter BtuB precursor																															1.964	0.000668
BCAM1602	conserved hypothetical protein																					3.087	0.0373							-1.56495	0.0487
BCAM1618	translation initiation factor IF-1																											-1.83486	0.0463
BCAM1625	short chain dehydrogenase																							-1.5528	0.0207
BCAM1628	short chain dehydrogenase																	-1.57978	0.0496
BCAM1636	putative CoA-transferase																															1.813	0.0445
BCAM1642	short chain dehydrogenase																													1.634	0.0133	1.543	0.00125
BCAM1649	putative glyoxalase/dioxygenase																	1.527	0.000707
BCAM1655	integrase																											-1.53139	0.00793
BCAM1660	putative membrane protein			-1.54799	0.00638																			-1.51515	0.0198
BCAM1661	RNA polymerase sigma factor											-1.65563	0.0196											-1.62075	0.0493
BCAM1663	calcineurin-like phosphoesterase																			1.641	0.000415
BCAM1663a	putative aldehyde dehydrogenas (fragment)																							-1.67504	0.0235
BCAM1665	LysE family transporter																	-1.62866	0.000881
BCAM1676	putative nitrite/sulfite reductase																			2.085	0.043
BCAM1678	putative lipoprotein			1.535	5.77e-05	1.586	0.0124	1.853	0.000221											1.578	0.0253							-1.65837	0.00551
BCAM1682	putative short-chain dehydrogenase/reductase																											-1.8622	0.0327
BCAM1690	uracil DNA glycosylase superfamily protein									-1.53374	0.0103							-1.66113	0.0307					-1.5674	0.0279			-1.73611	0.0146
BCAM1696	putative lipoprotein																											-1.56986	0.0134
BCAM1697	putative membrane-associated amino terminal protease					1.935	0.00872																					-2.33645	0.000674
BCAM1700	putative acetyltransferase																															-1.53374	0.00628
BCAM1704	2,3-butanediol dehydrogenase																	1.51	0.000212
BCAM1709	MarC family integral membrane protein																	1.548	0.0267	1.551	0.0005									-1.6	0.00028
BCAM1710	putative enoyl-CoA hydratase/isomerase																	3.233	0.0276			4.322	0.0271
BCAM1711	phenylacetate-coenzyme A ligase paaK																	12.48	0.00951	11.01	0.0198	5.237	0.0213							3.436	0.000248
BCAM1713	putative ionic antiporter			-1.72414	0.000974	-1.54321	0.00105			-2.07469	5.92e-05													-1.97628	0.00338	-2.14592	0.0332	-1.91939	0.0334
BCAM1714	putative amidohydrolase																	-1.51745	0.0208					-1.74216	0.0382
BCAM1717	putative tripartite ATP-independent transporter													-1.51057	0.0172
BCAM1726	putative exported protein																											-1.74825	0.0236
BCAM1732	putative porin																							-1.61551	0.00985
BCAM1733	putative membrane protein																					-1.62866	0.00106
BCAM1734	putative cytochrome C																					-1.8797	0.000942
BCAM1735	putative oxidoreductase																					-2.08768	0.00185
BCAM1736	conserved hypothetical protein																					-1.7094	0.000177
BCAM1741	Major Facilitator Superfamily protein																	-1.77936	0.00472
BCAM1742	putative exported protein																	-1.91939	0.00974	-2.08333	0.0069									7.38	3.73e-05
BCAM1744	serine peptidase, family S9																														0.000223	-6.21118	0.000229
BCAM1753A	putative sulfate transporter																	-1.69492	0.0193
BCAM1756	putative molybdopterin oxidoreductase													-2.24719	0.00416	-1.55521	0.018					-2.04918	0.011	-2.06612	0.00557	-2.1692	0.00426
BCAM1757	putative membrane protein											-2.1322	0.0371	-2.24215	0.00651	-1.63399	0.00589					-2.15983	0.00172	-1.81488	0.0113	-2.04082	0.00549					-1.52905	0.00287
BCAM1759	LysR family regulatory protein													1.503	0.0137
BCAM1760	putative multidrug resistance transporter									1.588	0.000911																			-2.43309	0.00157	-1.88324	0.00407
BCAM1768	conserved hypothetical protein																													1.624	0.0148
BCAM1772	putative ABC transporter, permease protein																	-1.63666	0.00334
BCAM1775	putative transglycosylase associated protein							1.609	0.0012																							2.038	0.0473
BCAM1776	putative transposase																	1.507	0.00782
BCAM1777A	putative exported protein													-1.76367	0.0227	-1.58479	0.0107	-1.68634	0.0354	-1.5528	0.0342
BCAM1779	putative beta-lactamase, class A																	-2.04918	0.00788					-1.74216	0.016
BCAM1780	peptidoglycan-binding lysm:peptidase m23b															-1.52672	0.0134													-2.71739	0.000414	-4.11523	7.35e-05
BCAM1783	conserved hypothetical protein																	1.737	0.0255
BCAM1785	putative aldo/keto reductase											1.548	0.0337											1.55	0.00724
BCAM1787	putative porin													1.724	0.00293
BCAM1789	putative esterase							-1.63666	0.00507
BCAM1791	putative exported protein																							2.191	1.6e-06	1.98	0.000807	1.505	0.000806
BCAM1799	putative prophage protein																											1.793	0.00143
BCAM1800	conserved hypothetical protein													1.51	0.00149									1.635	0.01	1.637	0.0364
BCAM1801	putative prophage protein																							1.523	0.000911	1.546	0.0267
BCAM1804	methyl-accepting chemotaxis protein															-1.70358	0.011					-1.51057	0.0181							-12.5628	6.73e-05	-6.71141	4.28e-05
BCAM1807	LysR family regulatory protein											-1.53846	0.0465					-1.54799	0.00524					-1.61551	0.000223
BCAM1810	putative cold shock protein																													-1.63132	0.0494
BCAM1811	conserved hypothetical protein																							-1.98807	2.65e-05					-2.28833	0.0427
BCAM1813	putative membrane protein					-2.331	0.00548							-2.68817	0.0027											-2.49377	0.00328
BCAM1814	putative flavin-binding monooxygenase							1.611	0.00221
BCAM1819	putative transporter																															3.431	0.0109
BCAM1821	putative tautomerase											1.528	0.0337
BCAM1828	putative amidase													-1.56986	0.0143									-1.78253	0.0139
BCAM1830	putative exported protein											-1.68634	0.0335	-1.62602	0.0131
BCAM1833	aconitate hydratase									-2.75482	0.00465	1.708	0.00305	1.966	0.000934									1.723	0.00199
BCAM1834	conserved hypothetical protein																							1.502	0.00464	1.587	0.0051
BCAM1836	putative membrane protein							1.513	0.00668															1.658	0.00439
BCAM1848	IclR family regulatory protein			-1.5949	0.0416																			-1.77936	0.0244
BCAM1856	IclR family regulatory protein																			1.517	0.00066
BCAM1858	conserved hypothetical protein					-1.78253	0.00797							-2.62467	0.000474											-1.75439	0.008
BCAM1861	calcineurin-like phosphoesterase											2.266	0.00768
BCAM1863	putative membrane protein																	-1.72712	0.0227					-1.51515	0.0249
BCAM1866	outer membrane efflux protein			-1.57233	0.0127																			-1.82149	0.00441
BCAM1867	putative Mg(2+) transport ATPase													1.533	0.0244
BCAM1869	conserved hypothetical protein																							-3.67647	2.49e-06	-4.13223	0.000115	-2.09205	0.00268
BCAM1870	N-acylhomoserine lactone synthase CepI																					-1.73611	0.00736	-15.4799	0.00132	-14.9477	0.00159	-3.50877	0.00627
BCAM1871	conserved hypothetical protein									2.03	0.000475											-1.67785	0.0369	-14.881	1.59e-06	-12.9032	6.41e-08	-3.73134	0.00805	1.942	0.00837
BCAM1876	hypothetical phage protein																													-6.09756	0.0102
BCAM1879	hypothetical phage protein																							1.605	0.0103	1.573	0.0348
BCAM1880	hypothetical phage protein																													-8	0.0173
BCAM1881	hypothetical phage protein																													-31.4465	0.0052
BCAM1882	hypothetical phage protein																													-24.6914	0.0039
BCAM1883	hypothetical phage protein																							1.59	0.00627
BCAM1884	putative DNA-binding phage protein			1.649	0.00287	1.63	0.0243																							1.52	0.0259
BCAM1894	hypothetical phage protein																							1.527	0.0413
BCAM1900	hypothetical phage protein																			1.645	0.0101
BCAM1901	hypothetical phage protein											1.543	0.0165
BCAM1902	hypothetical phage protein											1.776	0.0369
BCAM1905	putative transposase																															-2.27273	0.000445
BCAM1906	putative transposase																															-2.31481	0.000678
BCAM1907	hypothetical phage protein									-1.9084	0.0112
BCAM1912	hypothetical phage protein									-1.78891	0.0105
BCAM1913	hypothetical phage protein																							-1.58983	0.0232
BCAM1917	hypothetical phage protein (pseudogene)									-1.67785	0.0104
BCAM1923	phage integrase (pseudogene)													1.641	0.0271
BCAM1925	putative transposase			1.64	0.0136			1.75	0.0219																	1.681	0.0157					-3.7594	0.00448
BCAM1927	putative exported protein																											1.608	0.0037			-2	0.0389
BCAM1928	putative transcription elongation factor									-1.57978	0.0226	1.722	1.81e-05	1.746	0.00143	1.755	0.00259
BCAM1929	putative integrase											1.799	0.0462
BCAM1933	putative cyclase									-1.62338	0.00999							-1.53374	0.0192
BCAM1943	MarR family regulatory protein																													-2.06612	0.0341
BCAM1946	putative quinoxaline efflux system transporter protein																													-1.55521	0.0131
BCAM1953	putative transposase																															1.564	0.0193
BCAM1954	sodium:dicarboxylate symporter																			1.922	0.0228
BCAM1960	calcineurin-like phosphoesterase													1.57	0.00235
BCAM1966	ArsR family regulatory protein					1.944	0.000219							1.946	0.000268									1.731	0.00221	1.904	0.000425
BCAM1967	putative xenobiotic reductase					1.779	0.00161							1.588	0.00468
BCAM1977	putative amino acid permease																	-1.5015	0.0416					-1.54321	0.00169
BCAM1980	putative membrane protein					1.52	0.0128
BCAM1988	putative lipoprotein			3.315	0.000349	3.128	0.000251	1.953	0.00015
BCAM1994	hypothetical protein									1.732	0.0343
BCAM2005A	putative entericidin			1.658	0.0119
BCAM2010	conserved hypothetical protein									-1.56495	0.0245
BCAM2011	conserved hypothetical protein																	-1.74216	0.0104
BCAM2024	putative membrane protein															-2.39234	0.0131	-2.82486	0.0293	-2.08333	0.000714			-1.76367	0.031			-2.3753	0.0259	-6.89655	0.00871	-3.95257	0.00998
BCAM2025	sigma-54 interacting regulatory protein											2.514	0.029	1.947	0.00198											1.599	0.00618					-1.89036	0.0151
BCAM2027	putative exported protein			-1.56986	0.00308					-1.54321	0.0173
BCAM2032	putative NAD dependent epimerase/dehydratase			1.526	0.0475	1.7	0.000253											1.855	0.0151					1.67	0.00923	1.864	0.0243
BCAM2039	putative transcriptional regulator																													-1.84162	0.0236
BCAM2048	type III secretion ssytem protein																													1.516	0.0272
BCAM2049	type III secretion system protein																							2.428	0.00133	1.961	0.00785
BCAM2055	type III secretion system protein													-2.12766	0.0408											-2.26757	0.0305
BCAM2058	LuxR superfamily regulatory protein																													2.192	0.0448
BCAM2067	putative undecaprenyl pyrophosphate synthetase									1.74	0.04							-1.53139	0.000335											1.891	0.0305
BCAM2068	conserved hypothetical protein																	-1.50376	0.014
BCAM2069	conserved hypothetical protein									1.534	0.0422
BCAM2070	conserved hypothetical protein																									1.542	4.72e-05
BCAM2071	putative acetyltransferase																													1.858	0.00126
BCAM2073	putative exported protein							1.997	0.0428													1.664	0.0177					1.549	0.0407	3.121	0.00176
BCAM2081	conserved hypothetical protein											-1.51286	2.75e-06
BCAM2082	putative S-adenosylmethionine decarboxylase																	-1.59744	0.00359
BCAM2084	conserved hypothetical protein													1.519	0.0155
BCAM2087	putative lipoprotein																											-1.5528	0.00805
BCAM2089	putative exported protein																					-1.52207	0.00112					-1.73611	0.0134
BCAM2091	putative acetyltransferase																							1.843	0.0471
BCAM2105	MerR family regulatory protein																	1.579	0.00307
BCAM2112	NAD dependent epimerase/dehydratase family protein																	1.568	0.00918
BCAM2118	LysR family regulatory protein																							1.648	0.0129
BCAM2135	Major Facilitator Superfamily protein																															-1.62602	0.0222
BCAM2137	LysR family regulatory protein																	1.584	0.00111
BCAM2140	transporter system transport protein, type 1 secretion									1.965	0.00394
BCAM2141	ABC transporter ATP-binding membrane protein, type 1 secretion									1.621	0.00225
BCAM2142	transport system outer membrane protein, type 1 secretion									1.856	0.00633													-1.65017	0.0125	-1.51286	0.0268
BCAM2143	cable pilus associated adhesin protein											1.9	0.0222	1.777	0.0158			1.888	0.00522
BCAM2147	putative TfoX regulator of competence N-terminal																	-1.71821	0.0439					-1.51286	0.0168
BCAM2152	putative membrane protein									1.619	0.000273																	1.714	0.00139
BCAM2154	conserved hypothetical protein					1.573	8.02e-06			1.84	3.43e-06
BCAM2157	putative acetyltransferase																							-1.58228	0.000609
BCAM2158	putative DNA-binding protein													-1.5456	0.0119									-1.5625	0.00856
BCAM2159	putative exported protein					-1.70068	0.034
BCAM2160	two-component regulatory system, response regulator protein											-1.54083	0.0159
BCAM2161	two-component regulatory system, sensor kinase protein																											-1.58983	0.00142
BCAM2165	putative beta-lactamase, class A							53.35	6.48e-09											60.3	0.00257	60.62	0.00143							2.445	0.00286
BCAM2168	putative amylo-alpha-1,6-glucosidase																	-1.7452	0.0198
BCAM2171	putative rod shape-determining protein																													-2.53165	0.0208	-2.06186	0.0243
BCAM2174	two-component regulatory system, sensor kinase protein																															-2.0284	0.0283
BCAM2176	putative thermolabile glutaminase							1.504	0.0166															1.55	0.0126
BCAM2177	putative exported protein													1.537	0.00889
BCAM2179	putative ribonuclease					1.506	7.59e-05
BCAM2186	putative macrolide-specific efflux system transport protein			1.962	0.00402	2.038	0.00281	1.591	0.000159
BCAM2187	putative macrolide-specific ABC-type efflux carrier protein			1.626	0.00252	1.845	0.000783
BCAM2190	LysR family regulatory protein			1.508	0.0371																			1.558	0.000247	1.546	0.00779
BCAM2204	conserved hypothetical protein			1.554	0.0112	1.541	0.0116	1.586	0.00904									1.662	0.026					1.753	0.00395	1.575	0.0301
BCAM2205	conserved hypothetical protein											1.99	0.00294	1.859	0.00327			1.552	0.0278					1.619	0.0107	1.52	0.0393
BCAM2206	conserved hypothetical protein													1.797	0.00153	1.868	0.000951											1.877	0.000774
BCAM2207	conserved hypothetical protein			1.526	0.0395	1.521	0.00847			1.713	0.00364																					-1.55763	0.0113
BCAM2209	conserved hypothetical protein					-1.64204	0.0177							-1.85529	0.00703											-1.55039	0.0285
BCAM2216	putative exported protein									-1.5625	0.00578
BCAM2221	Major Facilitator Superfamily protein																									1.536	0.000203
BCAM2228_J_1	putative pyochelin synthetase PchF (pseudogene)													-1.65289	0.031
BCAM2232	putative pyochelin biosynthetic protein PchD																							-1.51286	0.00799
BCAM2233	putative pyochelin biosynthetic protein PchC																							-1.95312	0.00141
BCAM2234	putative pyochelin biosynthetic protein PchB																							-1.63666	0.00226
BCAM2239	AraC family regulatory protein			-1.55521	0.0218			-1.5674	0.00776															-1.83824	0.000946
BCAM2242	glyoxylase/bleomycin resistance protein/dioxygenase family protein																									1.514	0.000191
BCAM2244	conserved hypothetical protein																											1.545	0.00917
BCAM2248	putative amino acid ABC transporter ATP-binding protein											-1.82815	0.0294
BCAM2250	putative amino acid transport system permease component of ABC transporter protein											-1.64204	0.0413
BCAM2251	putative amino acid solute binding component of ABC transporter																	1.621	0.000449			1.525	0.0359
BCAM2285	putative fumarylacetoacetate (FAA) hydrolase							-1.51745	0.00612			-1.8018	0.0458											-1.58983	0.0287
BCAM2287	conserved hypothetical protein																											2.185	0.000939
BCAM2304	putative amine dehydrogenase																	-1.5456	0.0416
BCAM2316	putative amino acid permease							-1.74216	0.0261					-1.8622	0.00585	-1.51976	0.018					-2.1692	0.00157
BCAM2318	putative ferredoxin oxidoreductase protein					-1.5873	0.0345
BCAM2322	putative iron-sulfur cluster membrane protein													1.565	0.0082																	-2.1097	0.0202
BCAM2330	putative membrane protein											-1.90114	0.0429					-2	0.0236
BCAM2332	LysR family regulatory protein																	-1.60772	0.027
BCAM2340	putative (R)-3-hydroxydecanoyl-ACP:CoA transacylase									1.511	0.0429
BCAM2342	putative betaine aldehyde dehydrogenase																					-1.51515	0.00159
BCAM2346	putative OmpW-family exported protein							-1.5873	0.0421
BCAM2347	putative lipoprotein											1.772	0.0252
BCAM2349A	conserved hypothetical protein																							2.863	5.62e-06	2.665	2.68e-05	1.927	0.0022
BCAM2350	ABC transporter ATP-binding protein																							4.901	3.97e-07	5.087	5.61e-07	3.602	4.98e-05
BCAM2351	putative transmembrane component of ABC transporter																							5.635	8.9e-06	5.095	3.01e-06	2.96	0.00516
BCAM2352	Major Facilitator Superfamily protein																							1.756	0.0322
BCAM2353	conserved hypothetical protein													-1.52672	0.0269
BCAM2356	conserved hypothetical protein																			-1.62602	0.0434
BCAM2357	putative alpha/beta hydrolase					1.63	0.0205									2.762	0.0449
BCAM2358	putative esterase																							1.553	0.0213
BCAM2359A	putative DNA-binding protein																															1.548	0.0184
BCAM2366	putative proline iminopeptidase													-1.69779	0.0153
BCAM2372	putative acetyl-coenzyme A synthetase							1.633	0.000765
BCAM2373	putative outer membrane porin																									1.623	0.000228
BCAM2377	putative exported protein																			-1.5083	0.0101	-1.83486	0.0144					-1.53139	0.00879	-2.87356	0.00238	-2.75482	0.00214
BCAM2379	NUDIX hydrolase									1.834	0.000119
BCAM2383	ABC transporter ATP-binding protein																													-3.02115	0.000564
BCAM2384	putative ABC transporter system permease											-1.56006	0.043
BCAM2385	rifampin ADP-ribosyl transferase									1.524	0.00061																			-10.7066	0.023
BCAM2393	AraC family regulatory protein											-1.87266	0.0362													-1.51286	0.0171
BCAM2395	putative dehydrogenase/oxidoreductase protein																			3.938	0.00962	1.565	0.0178
BCAM2396	conserved hypothetical protein																			2.389	0.0154
BCAM2397	putative L-fuculose phosphate aldolase																			2.204	0.0218
BCAM2400	NAD dependent epimerase/dehydratase family protein																							-1.5015	0.0374
BCAM2400b	putative exported protein											2.803	0.00473	3.255	0.000198	2.446	0.000108											1.653	0.00155	1.804	0.0331
BCAM2404	LysR family regulatory protein																							-1.51057	0.00526
BCAM2411	putative membrane protein			-1.54083	0.0115																			-1.78891	0.00229
BCAM2412	putative membrane protein											-1.56986	0.0354
BCAM2413	putative GNAT family N-acetyltransferase							1.553	0.0197							-1.52207	0.00119
BCAM2414	conserved hypothetical protein																							1.704	0.000706	1.65	0.0366
BCAM2416	conserved hypothetical protein																	-1.61551	0.000549
BCAM2418	putative haemagglutinin-related autotransporter protein					1.526	0.015							-1.68067	0.00967											-1.5674	0.0122	-2.42718	0.0289	-2.0284	0.0188	-3.83142	0.014
BCAM2419	putative outer membrane protein A precursor											-1.76678	0.0402															-2.50627	0.0174
BCAM2423	conserved hypothetical protein																			1.55	0.000707
BCAM2425	conserved hypothetical protein											1.668	0.0332
BCAM2426	putative diguanylate phosphodiesterase																	-1.80505	0.0162					-1.69779	0.0364			-1.68919	0.00646	-1.88679	0.0395	-2.457	0.00957
BCAM2429a	putative lipoprotein													-1.55521	0.00133
BCAM2436	vanillate O-demethylase oxygenase subunit											1.544	0.047
BCAM2444	putative exported protein									1.865	0.00892																			2.482	4.74e-05
BCAM2446	putative gram-negative porin					1.653	0.0248							1.92	0.00949							-1.51057	0.0461
BCAM2450	putative hydrolase																	-1.51745	0.0119
BCAM2451	two-component regulatory system, sensor kinase protein																	-1.51286	0.0278
BCAM2455	GntR family regulatory protein																							-1.56495	0.000134	-1.56006	0.0121
BCAM2472	putative phospholipase D																													-2.05339	0.00477
BCAM2475	putative membrane protein																	-1.51057	0.000456
BCAM2477	serine peptidase, family S10									1.555	0.0397
BCAM2479	putative transporter - LysE family																							-2.06612	0.00583	-1.85529	0.0133			-1.57729	0.00487
BCAM2484	5-methyltetrahydropteroyltriglutamate--homocysteine methyltransferase																															2.748	0.0105
BCAM2486	putative membrane protein																	-1.51515	0.0336
BCAM2487	putative membrane protein																							1.538	0.0029							4.827	0.0104
BCAM2500	putative glucarate transporter											-1.65017	0.00566
BCAM2504	conserved hypothetical protein																							1.522	0.00919							3.032	0.00481
BCAM2507	Major Facilitator Superfamily protein																															2.306	0.0181
BCAM2514	putative fatty aldehyde dehydrogenase																					-1.76367	0.0374
BCAM2516	metallo peptidase, subfamily M50B																													-1.53139	0.00398
BCAM2517	putative membrane protein																													-2.32558	0.00679
BCAM2524	conserved hypothetical protein											-1.53846	0.0478
BCAM2527	conserved hypothetical protein																													1.551	0.0255
BCAM2528	putative permease component of ABC transporter																													1.67	0.00787
BCAM2536	putative alpha-beta hydrolase																											1.507	0.0224
BCAM2541	putative exported protein																															-1.95312	0.0119
BCAM2547a	putative glyoxalase/bleomycin resistance protein/dioxygenase superfamily protein																	1.774	0.0104
BCAM2548	TetR family regulatory protein																	1.534	0.0147					1.568	0.0185
BCAM2549	multidrug efflux system outer membrane protein OpcM																							138.2	2.44e-06	111.8	1.38e-05	35.8	1.71e-06
BCAM2550	multidrug efflux system transporter protein CeoB																							108.8	4.95e-09	103.6	7.14e-09	30.79	4.01e-08
BCAM2551	multidrug efflux system transport protein CeoA																							296.9	1.56e-06	341.5	2.75e-08	55.38	1.48e-06	-1.79533	0.00367
BCAM2552	putative hydrolase																							187.4	3.31e-09	167.5	5.25e-08	45.93	0.000462
BCAM2554	LysR family regulatory protein													1.742	0.00299									4.341	6.65e-08	4.364	0.000909	2.4	0.000674
BCAM2555	putative exported protein																							4.006	1.53e-05	3.767	2.23e-05	4.559	1.17e-05
BCAM2556	putative purine nucleoside permease																									1.616	0.000801	1.908	0.0055
BCAM2559	putative membrane protein											-1.77305	0.047
BCAM2561	putative 4-aminobutyrate aminotransferase									2.081	0.0257																	1.8	0.000265
BCAM2563	methyl-accepting chemotaxis protein																													-2.94985	0.0117	-2.19298	0.0132
BCAM2564	putative aerotaxis receptor															-1.6	0.0361					-1.68919	0.0287							-6.45161	0.000115	-3.52113	0.00124
BCAM2566	putative GCN5-related N-acetyltransferase																							-1.93424	0.00803
BCAM2568	putative beta-ketoadipyl CoA thiolase																															35.88	0.0246
BCAM2569	IclR family regulatory protein																							1.672	0.00056	1.68	0.000518					13.08	4.86e-05
BCAM2576	putative ThiJ/PfpI family protein					2.02	0.0064					3.285	0.000511	2.542	0.0149			1.954	0.0273					1.649	0.0291	1.702	0.021
BCAM2577	putative ThiJ/PfpI family protein							1.629	0.00164
BCAM2580	putative tartrate transporter													-1.90114	0.00958
BCAM2591	cytochrome P450																							1.668	0.00253
BCAM2600	putative glucose-6-phosphate 1-dehydrogenase									1.678	0.00104
BCAM2602	Major Facilitator Superfamily protein																									-1.5083	0.038
BCAM2604	putative monooxygenase							-1.58479	0.000975
BCAM2616	AraC family regulatory protein																													1.505	0.0348
BCAM2617	LysR family regulatory protein																	-1.54799	0.0306
BCAM2618	putative periplasmic lysine-arginine-ornithine-binding protein			1.648	0.000835	1.771	0.000458							1.718	0.0362			1.818	0.043					1.826	0.00171	1.843	0.00239
BCAM2620	putative lipoprotein					1.51	0.000291											1.544	0.0183					1.515	0.00903	1.744	0.0294
BCAM2623	conserved hypothetical protein																													-81.9672	0.0173
BCAM2625	conserved hypothetical protein																													-1.84162	0.0195	1.554	0.0167
BCAM2635	cosnerved hypothetical protein																							1.539	0.0185
BCAM2636	putative transposase																													2.389	0.0346
BCAM2637	putative transposase																														0.000252	3.04	0.000762
BCAM2638	conserved hypothetical protein									1.698	0.000814																	1.552	0.00105
BCAM2644	putative glutathione S-transferase																														0.00171
BCAM2645	NAD dependent epimerase/dehydratase family											-1.59236	0.0401
BCAM2649	conserved hypothetical protein							1.656	0.00283															1.737	0.000981	1.562	0.0439
BCAM2652	TetR family regulatory protein									1.509	0.0328
BCAM2653	putative exported protein																							-1.64474	0.00869
BCAM2654	putative acetyltransferase							-1.69779	0.000246			-1.53374	0.0427					-2	0.0379					-1.58479	0.014	-1.58228	0.0073
BCAM2657	putative exported protein											-1.5528	0.046
BCAM2661	putative Hgml family protein																													1.886	0.0471
BCAM2663	DsbA-like thioredoxin protein																							-1.52207	0.000739
BCAM2668	metallo-beta-lactamase superfamily protein																							-1.60772	0.012
BCAM2670	conserved hypothetical protein													-1.61551	0.00965
BCAM2672	putative membrane protein					-1.52207	0.0251
BCAM2673	putative lipoprotein							3.04	0.000144			-1.9685	0.0487					-1.75439	0.00042							-1.56986	0.0198
BCAM2674	putative cytochrome oxidase subunit I					-14.9477	0.0004							-21.978	0.000257											-6.45161	0.00274
BCAM2675	putative cytochrome oxidase subunit II																					2.031	0.0072
BCAM2677	putative membrane protein							1.538	1.21e-05					1.632	0.00174	1.842	0.0153					1.68	0.0188	1.722	0.0285	1.698	0.0301	1.511	0.0361
BCAM2684	putative acetyltransferase																	-1.65289	0.0109													-4.1841	3.88e-05
BCAM2685	conserved hypothetical protein					-1.81488	0.0112	-1.97628	0.0302					-2.01613	0.00612			-2.55102	0.0247	-2.31481	0.0285			-1.66389	0.0217	-1.89394	0.01					-10.0908	0.00791
BCAM2687	MgtC family membrane protein																							-1.67224	0.00863
BCAM2688	putative isomerase																	-1.58228	0.0217
BCAM2689	putative methyl-accepting chemotaxis protein																													-2.94118	0.00463	-1.95312	0.0222
BCAM2691	alpha-methylacyl-CoA racemase																	-1.75747	0.0315					-1.61551	0.00419
BCAM2694	putative L-carnitine dehydratase/bile acid-inducible protein												0.033
BCAM2702	2-methylcitrate synthase																											1.64	0.00924
BCAM2708	IclR family regulatory protein																											1.516	0.00156
BCAM2709	conserved hypothetical protein													1.797	0.00467									2.027	0.0019	1.863	0.00377
BCAM2711	H-NS histone family protein					1.523	0.000376																	1.577	0.0064	1.704	0.0188
BCAM2712	conserved hypothetical protein																							1.61	0.00471
BCAM2713	putative exported protein																	1.589	0.0169							1.505	0.042
BCAM2714	putative transposase																											1.747	0.0192			-1.71821	0.0408
BCAM2716	putative citrate transporter																					-1.79533	0.00733							-2.41546	0.000739
BCAM2717	putative exported protein													-1.62866	0.0205
BCAM2718	putative lipoprotein																	-1.51976	0.0179
BCAM2720	putative phospholipase C													-2.25734	7.18e-06									-1.63132	0.00151	-1.84843	0.000458	-1.80505	0.0468
BCAM2728	putative periplasmic oligopeptide-binding protein precursor											1.781	0.0187	1.719	0.00429
BCAM2729	MerR family regulatory protein			1.815	0.00199	1.594	0.0049	1.555	0.00799															1.756	0.00282	1.654	0.0259
BCAM2730	putative tripeptide permease																	-1.53846	0.0291
BCAM2731	putative membrane protein																													1.818	0.0281
BCAM2732	putative membrane protein																	-1.9084	0.0101
BCAM2739A	hypothetical protein									1.623	0.0244																			-1.50376	0.00236
BCAM2740	conserved hypothetical protein									1.56	0.0446
BCAM2741	putative exported protein									1.707	0.0272																					-1.72414	0.0146
BCAM2745	conserved hypothetical protein							1.897	0.0099
BCAM2746	carbon starvation protein A							1.713	0.0136	1.985	0.022													1.578	0.0302	1.561	0.0311	1.735	0.0123
BCAM2747	putative epimerase									1.598	0.0218																			1.526	0.0213
BCAM2748	putative sigma factor									1.731	0.0143																	1.657	0.00596
BCAM2749	carboxymuconolactone decarboxylase family protein									1.528	0.00495															1.682	0.0278	1.811	0.00384
BCAM2750	putative exported protein																											1.806	0.000239			-1.7301	0.031
BCAM2758	two-component regulatory system, sensor kinase protein															-2.69542	0.00793					-3.89105	0.00853							-2.18818	0.00849	-2.63158	0.0138
BCAM2759	putative minor pilin and initiator															-4.2735	0.00912					-7.19424	0.000355									-3.69004	0.0213
BCAM2760	putative outer membrane usher															-3.01205	0.0102					-5.37634	0.00554							-2.15054	0.0147	-2.95858	0.0192
BCAM2761	giant cable pilus															-7.63359	0.0253					-12.5	0.000635					3.127	0.00437	-2.96736	0.016	-6.89655	0.00354
BCAM2762	giant cable pilus chaperone protein					-5.71429	0.0472									-11.4548	0.00925			-4.7619	0.0422	-19.7239	0.000518					2.806	0.0339	-4.44444	0.00764	-10	0.00613
BCAM2771	putative dihydrodipicolinate synthetase																	-1.54083	0.0352					-1.61812	0.0257
BCAM2792	putative feroylate hydratase																											-2.48756	0.0371
BCAM2795	conserved hypothetical protein							-1.5625	0.000231
BCAM2800	putative dehydratase																													-1.75439	0.0321
BCAM2808	putative extracellular solute-binding protein																	1.766	0.000659
BCAM2811	conserved hypothetical protein					1.68	0.0131			2.369	0.00109			1.501	0.0435									1.91	0.0048	2.392	0.00246	2.326	0.00478	-1.57233	0.000913	-2.01613	0.000838
BCAM2813	conserved hypothetical protein																	1.704	0.0444
BCAM2825	Major Facilitator Superfamily protein																	-1.84502	0.000865	-1.76678	0.00159							-1.92678	0.0029
BCAM2826	TetR family regulatory protein																									1.535	0.00699
BCAM2830	conserved hypothetical protein																	-1.59744	0.0201
BCAM2832	putative flavin containing amine oxidase																	-1.7762	0.0254
BCAM2833	squalene/phytoene synthase																	-1.68919	0.0298					-1.50376	0.00908	-1.51515	0.0397
BCAM2834	conserved hypothetical protein									1.537	0.000231
BCAM2835	putative esterase													-1.54083	0.0001									-1.76056	0.031
BCAM2836	putative diguanylate cyclase																													-3.125	0.0124	-2.46305	0.0181
BCAM2837_J_0	two-component regulatory system, response regulator protein																													-3.83142	0.000128	-2.48756	0.000359
BCAMr0727	tRNA Pseudo anticodon GAA, Cove score 36.58															1.889	0.00251					1.934	0.0379
BCAMr0918	tRNA Met anticodon CAT, Cove score 71.40							2.561	0.00928			2.173	0.00712	1.961	0.0095	-3.40136	0.0472	4.441	0.0146	4.271	8.59e-05	-2.73224	0.0488	1.819	0.0107			-4.4843	0.0315
BCAMr1023	Perfect repeat flanking prophage			1.537	0.0104			2.075	0.000877							-1.70068	0.0277			2.103	0.000777	-1.51057	0.0468					-2.14133	0.0195
BCAMr1592	Cobalamin riboswitch as predicted by Rfam, RF00174, score 107.90							1.546	0.0191					1.528	0.0355									1.949	0.00271	1.694	0.00846					1.758	0.0284
BCAMr2491b	23S rRNA					-1.53374	0.0171									2.053	0.0308
BCAS0001	conserved hypothetical protein																							1.519	0.032
BCAS0009	conserved hypothetical protein									1.525	0.00954																	1.597	0.00333			-1.5873	0.00532
BCAS0015	efflux system transport protein															1.558	0.0254
BCAS0022	putative MmgE/Prp family protein																													2.23	0.000131	2.031	0.0012
BCAS0023	HpcH/HpaI aldolase/citrate lyase family protein																											1.575	0.0111
BCAS0034	metallo-beta-lactamase superfamily protein									1.811	0.000143							1.537	0.0423							2.674	0.0045
BCAS0050	putative amidohydrolase											1.579	0.0486
BCAS0055	putative transporter - LysE family							-1.55039	0.000547
BCAS0056	LysR family regulatory protein											-1.77305	0.0394
BCAS0059	putative DNA-binding protein																															-1.51515	0.0314
BCAS0063	conserved hypothetical protein																													-1.61551	0.00948
BCAS0064	putative membrane protein																													-1.67224	0.00791
BCAS0067	AraC family regulatory protein																							1.6	0.00402
BCAS0074	conserved hypothetical protein											-1.5625	0.00217	-1.5528	0.0342
BCAS0076	conserved hypothetical protein							-1.64745	0.000154
[truncated: 684 more rows]
